# Supplementary material for: Genomic profiling of subcutaneous patient-derived xenografts reveals immune constraints on tumor evolution in childhood solid cancer
Source: Nat Commun. 2023 Nov 22;14:7600. doi: 10.1038/s41467-023-43373-1 (PMC10663468; doi:10.1038/s41467-023-43373-1)
Supplement: Supplementary file 4 — Supplementary Dataset 1 [file 41467_2023_43373_MOESM4_ESM.xlsx]

## Sheet: S1 Meta
Data S1. Summary of clinical and demographic information.
PatientID	Cancer Type	Gender	Age(year)	Race	Ethnicity	Engraftment time (weeks)	Therapy prior to PDX collection	Primary/Relapse Sample	Tumor Collected (Primary or Met)	Type of Germline	Primary Tumor Site	Primary Tumor Laterality	Site of Tumor Collection	Tumor Collection Laterality	Procedure Type
707	Hepatoblastoma	Female	0-5	White	Hispanic	15	No treatment	P	primary		liver		liver		surgical resection
1853	Neuroblastoma	Female	0-5	Black or AA	Non-Hispanic	38	Chemotherapy	P	primary		Mediastinum, NOS		Mediastinum, NOS		Surgical resection
2237	Hepatoblastoma	Female	0-5	Black or AA	Non-Hispanic		No treatment	P	primary		liver		liver		segmental lobectomy
891760	Hepatoblastoma	Male	0-5	White	Hispanic	9			primary				Liver
498	Hepatoblastoma	Female	0-5	White	Hispanic	11	No treatment	P	primary	blood	Liver		Liver		Surgical resection
512	Neuroblastoma	Male	0-5	White	Non-Hispanic	17	Chemotherapy	P	primary
543	Hepatoblastoma	Female	0-5	White (Arabic)	Non-Hispanic	7	Chemotherapy	P	primary		Liver		Liver		Surgical resection
560	Wilms Tumor	Female	0-5	White	Non-Hispanic		No treatment	P	primary	blood	kidney	right	kidney	right	Surgical resection
1754	Clear Cell Sarcoma	Male	0-5	White	Non-Hispanic	33.5	No treatment	P	primary	blood	Kidney, NOS	Right	Kidney, NOS	Right	Surgical resection
1763	Wilms Tumor	Female	0-5	Black or AA	Non-Hispanic	14	Chemotherapy	P	primary		Kidney, NOS	Left	Kidney, NOS	Left	Surgical resection
1957	Hepatoblastoma	Male	0-5	White	Hispanic	30	Chemotherapy	P	primary	blood	Liver		Liver		Surgical resection
2324	Clear Cell Sarcoma	Male	0-5	White	Hispanic	31	Chemotherapy	P	primary		kidney	left	kidney	left	Surgical resection
891173	Hepatoblastoma	Female	0-5	Asian	Non-Hispanic	13			primary				Liver
466	Medulloblastoma	Female	0-5	White	Non-Hispanic	44	No treatment		metastatic	blood	Posterior fossa		Cerebellum		Surgical resection
494	Hepatoblastoma	Male	0-5	White	Hispanic	11.5	No treatment	P	primary	blood	Liver		Liver		Surgical resection
530	Neuroblastoma	Male	0-5	White	Non-Hispanic	18	No treatment	P	primary	blood	Skull (calvarial lesion)	Left			Incisional biopsy
585	Hepatoblastoma	Male	0-5	White	Hispanic	15	Chemotherapy	P	primary	blood	liver		liver		Surgical resection
1739	Hepatoblastoma	Male	0-5	White	Non-Hispanic	12	no treatment	P	primary		Liver		Liver		Needle core biopsy
1959	Hepatoblastoma	Male	0-5	White	Hispanic	10	No treatment	P	primary	blood	Liver		Liver		Surgical resection
2050	Wilms Tumor	Female	0-5	White	Hispanic	14	No treatment	P	primary	blood	Kidney, NOS	Right	Kidney, NOS	Right	Surgical resection
511	Hepatoblastoma	Male	0-5	White	Non-Hispanic	16	No treatment	P	primary	blood	Liver		Liver		Surgical resection
1912	Wilms Tumor	Female	0-5	White	Hispanic	17	No treatment	P	primary		Kidney, NOS	Right	Kidney, NOS	Right	Surgical resection
1925	Hepatoblastoma	Female	0-5	White	Hispanic	10	Chemotherapy	P	primary	blood	Liver		Liver		Surgical resection
29	Wilms Tumor	Female	0-5	Black or AA	Non-Hispanic		Chemotherapy	R	primary	saliva	Kidney, NOS	Right	Kidney, NOS	Right	Surgical resection
668	Wilms Tumor	Male	0-5	White	Hispanic	9	No treatment	P	primary	blood	kidney	Left	kidney		Surgical resection
1932	Wilms Tumor	Male	0-5	White	Non-Hispanic	14	No treatment	P	primary	blood	kidney, NOS	Right	Kidney, NOS	Right	Surgical resection
462	Medulloblastoma	Female	0-5	White	Hispanic	27.5	No treatment	P	primary		Posterior fossa		Cerebellum		Surgical resection
655	Wilms Tumor	Male	0-5	AA	Non-Hispanic		No treatment	P	metastatic	blood	kidney	Left	kidney		complete resection
1823	Wilms Tumor	Female	0-5	White	Non-Hispanic	22.5	No treatment	P	primary	blood	Kidney, NOS	Right	Kidney, NOS	Right	Surgical resection
1907	Pleomorphic Sarcoma	Female	0-5	White	Non-Hispanic	7.5	radiation	P	primary		Frontal lobe	Right	Frontal lobe	Right	Surgical resection
1913	Neuroblastoma	Male	0-5	White	Non-Hispanic	46	No treatment	P	primary	blood	Adrenal gland, NOS	Left	Adrenal gland, NOS	Left	Surgical resection
516	Glioblastoma	Male	6-10	White	Hispanic	14	No treatment	P	primary	blood	Brain, NOS	Right	Parietal lobe	Right	Surgical resection
2264	Wilms Tumor	Male	6-10	White	Non-Hispanic	22	Chemotherapy	R	primary	blood	Kidney, NOS		Liver		Surgical resection
1922	Osteosarcoma	Male	6-10	Black or AA	Non-Hispanic	20	No treatment	P	primary	blood	Long bones of lower limb and associated joints	Right	Long bones of lower limb and associated joints	Right	Surgical resection
2083	Wilms Tumor	Female	6-10	Black or AA	Non-Hispanic	41	No treatment	P	primary	blood	Kidney, NOS	Left	Kidney, NOS	Left	Surgical resection
1960	Wilms Tumor	Female	6-10	Black or AA	Non-Hispanic	26.5	No treatment	P	primary		Kidney, NOS	Left	Kidney, NOS	Left	Surgical resection
54	ERMS	Male	6-10	White	Hispanic	11	Chemotherapy	P	primary	blood	Parotid gland	Left	Parotid gland	Left	Needle core biopsy
1753	Wilms Tumor	Male	6-10	Black or AA	Non-Hispanic	32	No treatment	P	primary	saliva	Pelvis, NOS		Pelvis, NOS		Surgical resection
892257	Germ Cell Tumor	Female	6-10	Black or AA	Non-Hispanic	11			primary				Ovary, non seminnomatous
564	Osteosarcoma	Female	11-15	Asian	Non-Hispanic	54	No treatment	P	primary	blood	Mid-femur	Right	Mid-femur		Bone mass biopsy
2129	Germ Cell Tumor	Female	11-15	Other	Non-Hispanic	31	No treatment	P	primary	blood	Ovary	Left	Ovary	Left	Surgical resection
2197	Ewing Sarcoma	Male	11-15	White	Hispanic	56.5	Chemotherapy	P	primary	blood	tibia	right	tibia	right	surgical resection
883129	Germ Cell Tumor	Female	11-15	White	Hispanic	19			primary				Ovary yolk sack
560-LM	Osteosarcoma	Male	11-15	White	Non-Hispanic	22	Yes (unspecified)	P	metastatic		Fibula	Right	Lung	Right	Limited autopsy
560-SM	Osteosarcoma	Male	11-15	White	Non-Hispanic	16	Yes (unspecified)		metastatic		Fibula	Right	Lung	Right	Limited autopsy
471	Osteosarcoma	Male	11-15	White	Hispanic	19	Chemotherapy	P	primary	blood	Knee		Lymph node		Surgical resection
1981	Osteosarcoma	Male	11-15	Asian	Non-Hispanic	34	Chemotherapy	R	primary		Long bones of lower limb and associated joints	Right	Long bones of lower limb and associated joints	Right	Surgical resection
2035	Osteosarcoma	Male	11-15	White	Non-Hispanic	15	Chemotherapy	P	primary	blood	Long bones of lower limb and associated joints	Right	Long bones of lower limb and associated joints	Right	Surgical resection
2084	Germ Cell Tumor	Female	11-15	Black or AA	Non-Hispanic	20	Chemotherapy	P	primary	blood	Ovary	Right	Ovary	Right	Surgical resection
895452	Ovarian tumor	Female	11-15	Black or AA	Non-Hispanic	12			primary				Ovary, teratoma
500	Osteosarcoma	Male	11-15	White	Hispanic	10	No treatment	P	primary	blood	Femur	Right Distal	Thigh		Surgical resection
529	Clear Cell Sarcoma	Female	11-15	Black or AA	Non-Hispanic	14	radiation	P	primary	blood	long bone of lower extremity	right	long bone of lower extremity	right	Surgical resection
1939	Adrenal cortical carcinoma	Male	11-15	White	Non-Hispanic		No treatment	P	primary		Adrenal gland, NOS	Left	Adrenal gland, NOS	Left	Surgical resection
1939-2	Adrenal cortical carcinoma	Male	11-15	White	Non-Hispanic	46	No treatment	P	primary		Adrenal gland, NOS	Left	Adrenal gland, NOS	Left	Surgical resection
1826	Germ Cell Tumor	Male	11-15	White	Hispanic	16	No treatment	P	primary	blood	Testis, NOS	Left	Testis, NOS	Left	Surgical resection
522	Osteosarcoma	Male	11-15	White	Hispanic	32	No treatment	P	primary	blood	Thigh (femur w/ext to knee joint)	Left distal	Femur	Left	Surgical resection
1979	Germ Cell Tumor	Male	11-15	White	Hispanic	11	Chemotherapy	P	primary	blood	Testis, NOS	Left	Lymph nodes of abdomen	Left	Surgical resection
532	Osteosarcoma	Female	16-18	White	Hispanic	18	No treatment	P	primary	blood	Lower leg	Left	Tibia	Left	Surgical resection
561	Wilms Tumor	Male	16-18	AA	Non-Hispanic	8	Yes (unspecified)	R	primary		kidney & hemiabdomen	Right	Hemiabdomen	Right	Surgical debulking
652	Germ Cell Tumor	Male	16-18	White	Hispanic	16	No treatment	P	primary		Testis	Left	Testis	Left	Surgical resection
1796	Leydig Cell Tumor	Female	16-18	Black or AA	Non-Hispanic	6.5	No treatment	P	primary	blood	Ovary	Right	Ovary	Right	Surgical resection
1982	Mesothelioma	Male	16-18	White	Hispanic	32	No treatment	P	primary		Abdomen, NOS		Abdomen, NOS		Surgical resection
556	Osteosarcoma	Female	16-18	White	Hispanic	8	Yes (unspecified)	P	metastatic	blood	Tibia	Left	Lower extremity	Left	Limited autopsy
1792	Osteosarcoma	Female	16-18	White	Hispanic	7	Chemotherapy	P	primary	blood	femur	left	Lung, NOS	Left	surgical resection
1795	Germ Cell Tumor	Male	16-18	White	Hispanic	13	No treatment	P	primary	blood	Testis, NOS	Right	Testis, NOS	Right	Surgical resection
1917	Germ Cell Tumor	Male	16-18	White	Hispanic	8	No treatment	P	primary		Testis, NOS	Right	Testis, NOS	Right	Surgical resection
533	Adenocarcinoma	Male	16-18	White	Hispanic	26.5	No treatment	P	primary	blood	Temporal lobe	Right	Parotid gland	Right	needle biopsy
896751	Germ Cell Tumor	Male				61							Right testicle
