# Supplementary material for: Genomic profiling of subcutaneous patient-derived xenografts reveals immune constraints on tumor evolution in childhood solid cancer
Source: Nat Commun. 2023 Nov 22;14:7600. doi: 10.1038/s41467-023-43373-1 (PMC10663468; doi:10.1038/s41467-023-43373-1)
Supplement: Supplementary file 6 — Supplementary Dataset 3 [file 41467_2023_43373_MOESM6_ESM.xlsx]

## Sheet: S3 mut rates
Data S3. Comparison of driver gene mutation rates between our PDX cohort and other published cohorts.
Wilms Tumor	Gene	Grobner et al. Nature, 2018 (n=51)	PeCan2 (st.jude cloud, n=138)	Gadd et al. Nat Genet, 2017. (n=768)	Rokita et al. Cell Rep, 2019 (PDX, n=13)	Murphy et al. Nat Commun (PDX, n=45)	Our PDXs (n=13)
	CTNNB1	0.04	0.06	0.12	0.15	0.22	0.15
	SIX2	/	0.03	0.03	/	0.04	0.1
	NONO	/	0.03	0.02	/	0.04	0.1
	TP53	0.08	0.19	0.12	0.23	0.16	/
	WT1	0.02	0.03	0.06	0.08	0.16	/
	DROSHA	0.08	0.07	0.1	0.15	0.13	/
	DGCR8	0.1	0.03	0.04	/	0.07	/
	SIX1	0.1	0.03	0.04	/	0.07	/
Osteosarcoma	Gene	Grobner et al. Nature, 2018 (n=42)	PeCan2 (st.jude cloud, n=151)		Rokita et al. Cell Rep, 2019 (PDX, n=36)		Our PDXs (n=11)
	RB1	0.05	0.17		0.17		0.18
	TP53	0.08	0.2		0.28		0.09
	ATRX	0.13	0.19		0.08		0.09
	ARID1A	0.05	0.02		/		0.09
	SYNE2	/	0.04		0.17		0.18
Hepatoblastoma	Gene	Grobner et al. Nature, 2018 (n=16)	Hirsch et al. Cancer Discov, 2021 (n=65)	Sumazi et al. Hepatology, 2017 (n=88)			Our PDXs (n=11)
	CTNNB1	0.19	0.94	0.89			0.64
	NFE2L2	/	0.06	0.05			0.09
	DDX3X	/	0.03	/			0.09
	LEF1	/	0.03	/			0.09
Germ Cell Tumor	Gene	Kubota et al. Commun Bio, 2020 (n=51)	Shen et al. Cell Rep, 2018 (adult, n=137)				Our PDXs (n=9)
	KRAS	0.04	0.13				0.11
	KIT	12%*	18%*				/
*KIT mutations were found exclusively in germinomas in Kubota et al. Germ cell tumors in our cohort are of the testis and ovary.
