# Supplementary material for: Genomic profiling of subcutaneous patient-derived xenografts reveals immune constraints on tumor evolution in childhood solid cancer
Source: Nat Commun. 2023 Nov 22;14:7600. doi: 10.1038/s41467-023-43373-1 (PMC10663468; doi:10.1038/s41467-023-43373-1)
Supplement: Supplementary file 7 — Supplementary Dataset 4 [file 41467_2023_43373_MOESM7_ESM.xlsx]

## Sheet: S4 SMG
Data S4. MutsigCV output. Q value 0.1 was used as the criterion to call significantly mutated genes.
gene	expr	reptime	hic	N_nonsilent	N_silent	N_noncoding	n_nonsilent	n_silent	n_noncoding	nnei	x	X	p	q
TP53	2069567	213	34	222408	61416	0	7	0	0	50	0	3731400	3.10794e-08	0.00058622
CTNNB1	305811	448	8	402912	116784	0	9	0	0	50	0	3755016	5.56465e-06	0.0524802
GPR174	14321	NaN	62	169128	47736	0	2	0	0	50	0	4892184	0.00059499	1
ZNF511	386585	472	13	132264	36864	0	2	0	0	50	1	3986856	0.000772113	1
OTP	276866	584	42	159264	53712	0	4	0	0	50	0	3910320	0.000826969	1
GPR137B	483624	632	8	204552	60264	0	2	0	0	50	0	4453992	0.00105262	1
FSTL3	1832767	218	10	134208	40752	0	2	0	0	29	1	3439152	0.0010726	1
LDHA	599909	176	42	207792	53352	0	2	0	0	50	0	4329504	0.00115007	1
TMEM102	1906324	206	33	243864	87696	0	3	0	0	50	0	4761504	0.00131043	1
BMP4	252916	645	-3	205344	61416	0	2	0	0	50	0	3569616	0.00165533	1
FAM110B	190462	601	15	184824	55584	0	2	0	0	50	1	3594600	0.00189754	1
FAM151A	723136	415	20	293472	93168	0	2	0	0	50	0	4681872	0.00196697	1
PTEN	259678	300	34	218016	50688	0	4	0	0	50	1	3688560	0.00253504	1
PCDHB13	915569	724	-11	391248	126504	0	2	0	0	50	0	4861512	0.00325081	1
C3orf67	146530	837	19	299016	76824	0	2	0	0	50	1	4430088	0.00334288	1
TTC22	578299	343	23	300240	96120	0	2	0	0	50	1	4359528	0.00348629	1
PCDHB1	987049	724	-11	405792	125352	0	2	0	0	50	0	4846536	0.00352089	1
KRAS	259193	512	16	123408	29736	0	3	0	0	50	2	4150080	0.0036215	1
NPLOC4	3705166	205	21	322560	85896	0	2	0	0	50	0	3700656	0.00381688	1
TCTN3	370056	547	31	314784	90432	0	2	0	0	50	2	4961880	0.00417829	1
TRIM3	424837	471	17	376632	115632	0	4	0	0	50	0	4113576	0.00421358	1
SLCO3A1	70107	867	-8	374112	112752	0	2	0	0	50	2	5716872	0.00446488	1
OR4M1	275024	858	-57	155952	47304	0	3	0	0	50	1	3685896	0.00464443	1
OR2B2	228884	634	40	180576	52272	0	3	0	0	50	0	2994120	0.00503317	1
SLC25A32	430771	673	28	172296	48672	0	3	0	0	50	2	4646664	0.00556425	1
PAPOLA	328369	576	19	395784	105768	0	2	0	0	50	2	5308272	0.00591223	1
RORA	231490	883	13	360576	91296	0	2	0	0	50	1	3940200	0.00632044	1
WBSCR17	38269	1094	-34	308592	88200	0	2	0	0	50	3	4508712	0.00670676	1
FMNL3	1919377	265	60	537480	150264	0	2	0	0	50	0	4522320	0.0071157	1
NTRK3	124519	730	-57	485352	130680	0	2	0	0	50	1	4783104	0.00784799	1
MTHFD1L	341712	438	21	509472	148248	0	3	0	0	50	0	5802696	0.0103491	1
MCM4	898350	459	35	447408	126288	0	2	0	0	50	1	3860568	0.010369	1
SEMA5B	504904	328	34	589968	175536	0	4	0	0	50	0	3974472	0.0111091	1
TTF2	331822	566	12	605592	167472	0	2	0	0	50	0	4054176	0.0112491	1
ZNF438	89942	603	20	423216	119376	0	2	0	0	50	2	4090464	0.0118527	1
CACHD1	213591	581	-6	644184	171432	0	2	0	0	50	0	4120128	0.0123243	1
SLC35F4	175308	918	27	267336	76968	0	3	0	0	50	4	4096584	0.0124372	1
TBC1D5	103389	701	9	437256	110952	0	2	0	0	50	1	6051096	0.0129982	1
HCFC1	2355024	NaN	25	998928	342000	0	2	0	0	50	0	6185808	0.0131467	1
TEK	116738	387	-28	590472	157536	0	2	0	0	50	1	4432464	0.0138889	1
EXOC5	176601	944	13	383184	90936	0	2	0	0	50	1	4808232	0.0156416	1
CASKIN1	2179404	224	39	705312	239472	0	4	0	0	50	0	3949344	0.0160697	1
UMODL1	220293	430	68	735408	220392	0	2	0	0	50	0	4084632	0.0163308	1
MDK	817153	212	45	76464	20088	0	1	0	0	50	0	4537800	0.0168474	1
ARID2	820796	602	10	932400	274608	0	2	0	0	50	0	4885488	0.0183388	1
ABCC8	454503	598	14	816912	241056	0	2	0	0	50	0	4164552	0.0193661	1
HTN1	59679	975	3	35352	6552	0	2	0	0	23	0	1820880	0.0194105	1
RGS13	306250	526	-13	88344	18792	0	2	0	0	50	0	4525848	0.0195152	1
EVC	101111	641	18	513288	147456	0	2	0	0	50	2	3845664	0.0209047	1
KIDINS220	280134	559	14	919728	253584	0	2	0	0	50	0	4505616	0.0209585	1
NDUFA11	1192025	294	35	73224	21816	0	2	0	0	50	0	3465072	0.0211245	1
MYL9	858383	190	46	92808	21888	0	1	0	0	50	0	4194000	0.0221209	1
LCN9	362222	524	29	93384	24120	0	2	0	0	50	1	4881456	0.0223977	1
SDHC	743182	293	35	112824	25200	0	1	0	0	50	1	5557392	0.0238042	1
FAM89B	3945819	202	45	102600	23544	0	1	0	0	50	0	4193712	0.0244537	1
SPC24	1808766	233	33	104616	28008	0	2	0	0	50	0	4109688	0.025444	1
SPATA8	93099	986	-46	54864	15552	0	1	0	0	50	4	3568032	0.0262788	1
TAF13	989913	215	18	68040	15984	0	2	0	0	50	2	3485664	0.0264716	1
MID1IP1	91133	NaN	31	92736	26496	0	1	0	0	50	2	4560984	0.0275504	1
YAF2	173442	585	2	95544	24768	0	1	0	0	50	1	4056048	0.027674	1
FRG2	59973	1059	-12	144000	39816	0	2	0	0	50	0	5144184	0.027976	1
FAM3B	224593	506	24	126792	32184	0	2	0	0	50	0	4028400	0.031453	1
SPANXN2	4811	NaN	-27	94248	24336	0	1	0	0	50	0	5808672	0.0319254	1
VPS41	139398	862	3	469368	109296	0	4	0	0	50	1	3972240	0.0322023	1
MRAS	201973	408	19	111744	28008	0	1	0	0	50	0	3454416	0.0323261	1
ZC3HAV1L	553735	243	29	153792	45144	0	2	0	0	50	0	4740264	0.0324234	1
SYNJ2BP	499052	591	37	75672	21528	0	1	0	0	50	0	4574016	0.0325432	1
REEP3	207194	412	22	136008	35928	0	2	0	0	50	0	4172184	0.0325752	1
MRPS14	176818	828	4	66240	19512	0	1	0	0	50	0	3997584	0.0325941	1
MIB2	1666776	248	31	540000	171288	0	2	0	0	36	0	3318768	0.0327446	1
OR1E1	365088	515	14	156600	47520	0	1	0	0	50	0	4765536	0.0328363	1
ELOVL1	1088321	252	27	148536	38952	0	1	0	0	50	0	4486896	0.0330806	1
SEC22A	338654	421	48	161280	43488	0	2	0	0	50	0	4855824	0.0331911	1
TXNDC8	210246	302	7	65952	14400	0	1	0	0	50	0	3906144	0.0332021	1
LYPD4	1360684	454	23	126576	36504	0	2	0	0	50	0	3781800	0.0334434	1
ORAI3	1508459	247	46	142776	49896	0	1	0	0	50	0	4162824	0.0342728	1
ACACB	528828	519	29	1276992	360936	0	2	0	0	50	0	4869864	0.0343352	1
LRRK2	31336	994	12	1340064	341280	0	3	0	0	50	0	4588488	0.0349709	1
ANP32E	1207965	197	39	146664	32832	0	1	0	0	50	0	4188240	0.0349904	1
CCL27	731413	298	51	59544	16704	0	1	0	0	50	0	3288816	0.0355579	1
LDLRAD2	502881	181	28	135504	45288	0	1	0	0	50	1	4491720	0.0355987	1
ZFP42	19937	551	-33	158688	43704	0	1	0	0	50	0	4343616	0.0365034	1
CSMD3	9197	1295	-29	1955448	521640	0	4	0	0	41	0	4145184	0.0368565	1
SIX2	74076	508	23	144792	45288	0	2	0	0	50	1	4604472	0.037114	1
CRISP2	67596	1248	-6	132120	32040	0	2	0	0	50	0	3537504	0.0373149	1
COX18	255276	747	14	167184	53568	0	1	0	0	50	0	4430160	0.0377007	1
CUX2	493539	608	39	749880	231840	0	3	0	0	50	0	4250232	0.037929	1
SULT1B1	14468	1020	1	161712	36792	0	2	0	0	50	0	4254120	0.0379763	1
NIPA2	352778	529	-8	183816	54432	0	2	0	0	50	0	4584600	0.0400518	1
HBD	109545	1056	-1	75168	22464	0	1	0	0	50	0	3639672	0.0404573	1
FAM163B	NaN	NaN	NaN	83160	25704	0	1	0	0	50	2	8043912	0.0405087	1
C8orf58	757216	224	45	182520	59832	0	1	0	0	50	0	4424976	0.0412027	1
PPP6C	951081	168	46	179280	49032	0	2	0	0	50	0	4323888	0.0414133	1
MAGEB4	74310	NaN	16	173592	51264	0	2	0	0	50	0	4135032	0.0419325	1
ARHGEF12	264872	312	25	822024	214128	0	3	0	0	50	0	4390488	0.0422133	1
RTP4	377182	466	33	126504	34848	0	1	0	0	50	1	3548664	0.0422612	1
ZNF385A	664708	190	45	192312	64944	0	1	0	0	50	0	4511736	0.0425734	1
LIMD2	935285	319	8	69048	17352	0	1	0	0	50	0	3168936	0.0426374	1
OR2F2	368507	732	-11	155592	50256	0	2	0	0	50	0	3603888	0.0431231	1
ATP1B3	467997	345	28	148536	38088	0	2	0	0	50	1	4082544	0.0431526	1
GOLT1A	557652	370	34	68976	20664	0	1	0	0	50	1	4455864	0.0432707	1
BHLHE22	9265	1050	-1	182088	65448	0	1	0	0	50	0	4171824	0.0435935	1
ZNF396	306655	499	43	175032	44856	0	1	0	0	50	0	4006872	0.0436284	1
HLA-DMB	1276842	431	40	135936	39456	0	2	0	0	50	2	4291344	0.0436503	1
NARS2	302979	569	17	252360	68616	0	2	0	0	50	0	5680080	0.0443719	1
FUNDC2	NaN	NaN	NaN	98136	28440	0	1	0	0	50	2	8046648	0.0444638	1
OR2B11	272980	927	-14	155448	50400	0	2	0	0	50	0	3473064	0.0447015	1
CAPZA3	82407	911	-29	154512	40320	0	2	0	0	50	0	3441672	0.0448364	1
PRSS21	1717244	210	42	161640	46800	0	2	0	0	50	2	4875264	0.0452553	1
VWF	1716132	481	15	1464264	402840	0	3	0	0	50	0	4273848	0.0468099	1
BCL9L	1488276	175	54	741312	236736	0	2	0	0	50	0	3719520	0.0472095	1
SALL3	47663	635	-65	635976	208800	0	4	0	0	50	2	4731120	0.0472199	1
MYOZ3	1107515	211	54	129672	38592	0	1	0	0	50	0	5272704	0.0479891	1
TDG	1190703	281	40	219672	54432	0	1	0	0	50	1	5388408	0.0484224	1
EPHX3	557083	381	20	182880	57096	0	1	0	0	50	1	4442472	0.0489769	1
FAM134C	1884163	177	38	238104	72072	0	2	0	0	50	0	4818888	0.0493301	1
ABO	1865433	416	45	181512	53928	0	2	0	0	50	0	3633696	0.049873	1
RCSD1	520615	405	14	212616	62784	0	1	0	0	50	0	4253256	0.0499073	1
TBXA2R	2164055	269	35	202896	74232	0	1	0	0	50	0	4053816	0.0499698	1
FOXB2	180535	713	-10	210312	70272	0	1	0	0	50	2	5830632	0.0500125	1
PIAS4	2296242	207	29	263448	76752	0	2	0	0	50	0	5217336	0.0504094	1
HTRA2	1019591	315	50	223272	80208	0	2	0	0	50	0	4416264	0.0504716	1
LGI2	293829	582	26	284112	76176	0	1	0	0	50	0	5564088	0.0509775	1
HTR4	89834	578	10	249840	70920	0	2	0	0	50	0	4872528	0.0511882	1
SDC3	392864	269	48	212832	78120	0	1	0	0	50	0	4140216	0.0513187	1
RNF217	120614	269	-24	148680	35568	0	1	0	0	50	2	3957696	0.0514691	1
COMMD2	449009	263	21	105264	28224	0	1	0	0	50	0	3968856	0.051653	1
RHBDL3	671605	271	22	207288	62496	0	2	0	0	50	0	3996576	0.0517761	1
OR10K1	177013	929	7	153144	49896	0	2	0	0	50	2	4121784	0.0518297	1
TNNT1	1036976	266	-1	155160	36864	0	1	0	0	50	0	2981376	0.0519528	1
CTH	339263	379	-3	214992	57600	0	2	0	0	50	0	4122648	0.0520589	1
TSC22D4	1479297	186	60	190800	68400	0	1	0	0	50	0	3584232	0.0531368	1
BCL7A	796948	211	31	122688	31968	0	1	0	0	50	0	4492512	0.0531434	1
APBB3	706371	319	29	254520	75096	0	1	0	0	50	0	4765680	0.0533079	1
CCDC92	903375	539	36	169704	48888	0	1	0	0	50	1	3789792	0.0533468	1
LRIT2	216191	860	-17	273816	85392	0	2	0	0	50	0	5115960	0.0534241	1
KCTD21	551110	208	23	132336	37656	0	1	0	0	50	0	4760352	0.0540735	1
TSC22D3	189575	NaN	51	123264	35496	0	1	0	0	50	0	4402656	0.0544469	1
DLK1	383705	323	2	195768	56520	0	1	0	0	50	2	4988232	0.0547025	1
ROPN1	244828	450	24	109944	31536	0	1	0	0	50	0	3853368	0.0554557	1
C8orf46	285889	151	36	106848	32256	0	1	0	0	50	0	3743784	0.0554709	1
TPPP3	1115833	153	42	92448	24840	0	1	0	0	50	1	4854744	0.0555219	1
SH3BP5L	411701	567	-4	197712	61920	0	2	0	0	50	0	3548880	0.055601	1
RILPL1	1039355	424	49	209520	57456	0	2	0	0	50	2	5257008	0.0558149	1
PMVK	1695232	224	37	100440	28080	0	1	0	0	50	1	4889952	0.0570051	1
HOMER3	1390116	198	20	186048	56304	0	2	0	0	50	1	3852360	0.0576342	1
ATM	415837	582	16	1626984	407520	0	2	0	0	50	0	4718376	0.0583483	1
NONO	728362	NaN	26	249120	65376	0	2	0	0	50	2	5814864	0.0588466	1
WNK1	467405	289	45	1436040	455904	0	2	0	0	50	0	4129704	0.0592951	1
PICK1	1478013	200	76	220392	59544	0	2	0	0	50	0	3698568	0.0594539	1
NOTO	NaN	NaN	NaN	123624	41400	0	1	0	0	50	2	8059608	0.0595032	1
PMEPA1	197938	488	15	147672	43704	0	1	0	0	50	2	3471552	0.0595198	1
FOXD4	230380	398	-4	211464	73656	0	2	0	0	50	1	4239648	0.0596541	1
OR5W2	4214	1074	-46	155520	45576	0	2	0	0	50	3	4049712	0.0602663	1
ZCCHC5	263052	NaN	20	240120	68328	0	1	0	0	50	0	3933864	0.0608936	1
PRR23B	336415	520	11	126216	46152	0	1	0	0	50	0	4004640	0.0610754	1
AGAP6	NaN	NaN	NaN	353448	97776	0	2	0	0	50	2	8115984	0.0613019	1
RUNX1T1	5155	1075	-30	314712	88344	0	1	0	0	50	0	5100408	0.0615531	1
KRT7	742854	178	53	239904	71568	0	2	0	0	50	0	3877272	0.0617232	1
COASY	1884163	177	38	299160	94392	0	2	0	0	50	0	4818888	0.0619268	1
UPK1A	1162794	390	27	134424	38592	0	1	0	0	50	0	4171464	0.0624022	1
PTK2	466681	356	35	575928	147456	0	4	0	0	50	2	3730824	0.0625068	1
CCIN	858124	257	46	295776	86328	0	2	0	0	50	0	4716432	0.0625539	1
ZNF324B	2179183	270	-4	272448	83304	0	2	0	0	50	1	5184576	0.0629486	1
GRK7	426724	406	30	282528	79056	0	2	0	0	50	0	4464648	0.0631196	1
PALM	1914670	200	23	197928	60408	0	2	0	0	50	2	4400784	0.0634345	1
ZNF775	315538	514	32	265824	84528	0	2	0	0	50	1	4986936	0.0638802	1
MED28	271066	989	32	92736	26280	0	1	0	0	50	1	4001832	0.0640723	1
LAMP1	815646	237	53	214200	63576	0	2	0	0	50	1	3975192	0.0643216	1
C16orf78	18490	907	-25	141912	34344	0	1	0	0	50	0	4246704	0.0646337	1
CERKL	216512	380	20	295560	78336	0	2	0	0	50	0	4521168	0.0651947	1
P2RY12	51795	505	10	173088	50040	0	1	0	0	50	0	5122008	0.0653379	1
NDUFA10	271696	569	17	190440	48456	0	1	0	0	50	0	5628600	0.0654141	1
FOXJ1	1796815	218	28	205776	68544	0	2	0	0	50	2	4420368	0.0657951	1
LMO2	748742	394	32	115560	34776	0	1	0	0	50	1	5071824	0.0660602	1
CPPED1	75434	797	-3	162720	43992	0	1	0	0	50	0	4736232	0.0663922	1
IRF3	1733181	195	36	217656	66168	0	2	0	0	50	2	4593672	0.0666412	1
GABRG1	36353	926	-2	245232	63648	0	2	0	0	50	1	4406832	0.0666558	1
IRF4	208360	631	48	236952	62856	0	1	0	0	50	0	3528864	0.0669549	1
WNT6	1087669	386	42	179352	60408	0	2	0	0	50	2	3762648	0.0674706	1
SLC22A15	589216	538	9	282096	82512	0	2	0	0	50	0	4114368	0.0683589	1
C7orf43	1299015	205	52	289080	96048	0	1	0	0	50	0	4215240	0.0683759	1
SAMD5	97528	850	-17	85824	27792	0	1	0	0	50	2	4828968	0.0686155	1
ARHGAP28	241496	281	-28	327888	85536	0	2	0	0	50	0	4759416	0.0686834	1
RFTN2	647239	538	26	262368	69840	0	2	0	0	50	2	5389488	0.0686844	1
TPSG1	1275017	294	21	159120	54720	0	1	0	0	50	0	4434696	0.0692296	1
OR6Q1	NaN	NaN	NaN	156672	49176	0	1	0	0	50	2	8067384	0.0698673	1
SOX12	879317	185	41	153576	51192	0	1	0	0	50	0	4237128	0.0699084	1
FARS2	127934	845	28	234864	63216	0	1	0	0	50	3	5253264	0.0701114	1
TSNARE1	163885	685	12	265104	79200	0	1	0	0	50	0	3754584	0.0703835	1
LRP11	423793	234	42	248904	80928	0	1	0	0	50	0	3519288	0.0705	1
CAMK2A	978175	220	47	263448	69624	0	3	0	0	50	1	4157640	0.0707655	1
PAX3	191783	682	11	284400	77832	0	2	0	0	50	0	4003200	0.0708163	1
HIST1H1B	228884	634	40	111672	36288	0	1	0	0	50	0	2994120	0.0718602	1
MEF2D	2141203	201	41	264744	82152	0	2	0	0	50	1	4410792	0.0721923	1
OR6C70	802038	706	3	156600	45792	0	1	0	0	50	0	4154112	0.0726048	1
GGT5	729749	200	28	294840	95688	0	2	0	0	50	0	4042224	0.0726955	1
BIN1	324544	324	17	322056	88992	0	2	0	0	50	1	5318856	0.072706	1
MEOX1	1180329	165	16	132912	34488	0	1	0	0	50	0	3512448	0.0728704	1
TSPAN9	523539	476	24	127728	33840	0	1	0	0	50	0	3351240	0.0733755	1
KLHDC7A	276385	648	15	378216	126360	0	3	0	0	50	1	6067296	0.0733929	1
CHD5	620866	240	30	1033632	269064	0	3	0	0	50	0	4030200	0.0734838	1
SYNCRIP	393389	384	14	333504	88992	0	2	0	0	50	0	4514832	0.0736127	1
OR52B6	128694	895	9	165744	51552	0	1	0	0	50	0	4329072	0.0736936	1
NF2	734742	149	38	328104	81000	0	2	0	0	50	0	4431960	0.0737746	1
PRPF4	426351	312	26	276696	73872	0	1	0	0	50	0	3730824	0.0739072	1
PRPS1L1	89480	675	-1	160848	46728	0	1	0	0	50	0	4182624	0.0740106	1
FBL	1289328	526	23	165456	50544	0	1	0	0	50	0	4295952	0.0741189	1
ARRDC4	32065	851	-57	214056	63504	0	2	0	0	50	2	4108464	0.0741676	1
LILRB1	978578	625	-1	335088	100152	0	1	0	0	50	0	4481496	0.0745069	1
POLA2	3946871	242	49	313704	89136	0	2	0	0	50	0	4193712	0.074538	1
GIT2	939215	254	46	408528	108144	0	1	0	0	50	0	5456232	0.0746127	1
FCGR2C	693228	503	23	168984	46584	0	1	0	0	50	0	4327704	0.0751008	1
CD63	1814311	384	26	126144	34776	0	1	0	0	50	0	3225024	0.0752258	1
MLEC	1741363	349	42	148968	44352	0	1	0	0	50	0	3808080	0.0752367	1
SLC39A12	94785	360	-9	359856	98928	0	2	0	0	50	0	4727736	0.0758366	1
GNPDA1	696239	321	48	154440	38664	0	1	0	0	50	0	3885984	0.0763869	1
WBSCR28	1099366	208	37	131400	43560	0	1	0	0	50	0	3301920	0.076486	1
BDKRB1	326763	501	16	174960	55728	0	1	0	0	50	0	4394520	0.0765187	1
EARS2	528849	628	48	266256	80640	0	2	0	0	50	0	3448224	0.0769248	1
MUTYH	1002765	249	29	293184	87840	0	1	0	0	50	1	4552632	0.0772397	1
AVL9	371440	595	10	340128	93384	0	2	0	0	50	0	4344768	0.0779832	1
GOLGA4	409750	283	20	1205640	280656	0	2	0	0	50	0	4510656	0.0788851	1
KLF8	111210	NaN	1	184896	52704	0	2	0	0	50	2	3316032	0.0790727	1
KARS	449343	354	18	342720	89712	0	1	0	0	50	0	4314024	0.0791291	1
ACSF2	1332860	200	23	321696	90432	0	2	0	0	50	1	4890024	0.0793602	1
HDHD3	390186	297	36	122112	41184	0	1	0	0	50	1	3921912	0.0798871	1
ST13	894425	269	44	200952	48312	0	1	0	0	50	0	4787064	0.080504	1
RPP38	254900	620	21	143640	41688	0	1	0	0	50	0	3416688	0.0806194	1
DMAP1	962892	211	29	242208	70992	0	2	0	0	50	2	4266216	0.0808688	1
CPSF2	337384	415	29	412992	106488	0	2	0	0	50	0	4995000	0.082327	1
MC2R	133238	815	-2	149040	44064	0	1	0	0	50	0	3458520	0.0825536	1
PRKACG	168122	498	36	178416	50112	0	1	0	0	50	0	4130496	0.0827406	1
PPP1R15B	517418	230	28	359064	104472	0	2	0	0	50	0	4312080	0.0829095	1
PCDHA10	NaN	NaN	NaN	491832	156600	0	1	0	0	50	2	8174808	0.0830144	1
SPSB3	1604603	288	36	183024	52848	0	1	0	0	50	0	4189968	0.0836328	1
SSH3	1369264	177	44	338112	100800	0	1	0	0	50	1	4827456	0.0844823	1
C20orf96	1010597	348	24	196920	47592	0	1	0	0	50	0	4414608	0.0853222	1
GAS8	939646	221	31	253224	65808	0	2	0	0	50	2	4227336	0.0856201	1
FLNC	830283	310	35	1388520	418536	0	2	0	0	33	0	3286440	0.08564	1
FGF21	1635420	190	44	102816	34992	0	1	0	0	50	2	4261824	0.0860471	1
AMY2A	27205	1015	-20	271152	69264	0	2	0	0	50	2	4482000	0.0861001	1
ALB	315782	613	8	326376	81432	0	2	0	0	50	1	4581000	0.0861735	1
PAFAH1B2	426428	228	46	158904	40248	0	1	0	0	50	0	3502296	0.0867215	1
DUSP10	37303	599	2	244008	71568	0	1	0	0	50	0	5371488	0.0868234	1
GRHL1	913916	234	40	328464	85608	0	2	0	0	50	2	5436216	0.086869	1
GJA8	NaN	NaN	NaN	216792	65736	0	1	0	0	50	2	8083944	0.0869485	1
TCP11	625705	198	29	276696	77328	0	1	0	0	50	0	3157056	0.087224	1
OR52E6	203856	922	-5	157032	46008	0	1	0	0	50	0	3439512	0.0872417	1
OR2C3	272980	927	-14	159048	49824	0	1	0	0	50	0	3473064	0.0874943	1
PPID	188459	429	14	198864	49320	0	1	0	0	50	0	4319784	0.0879348	1
ABCF3	1460188	257	49	371592	105768	0	1	0	0	50	0	4191552	0.0882183	1
WWP2	1410481	NaN	42	459576	125136	0	2	0	0	50	0	5164056	0.0885562	1
ZFP90	765949	421	34	333720	82080	0	2	0	0	50	1	4530744	0.088803	1
NTF4	2070141	200	35	100656	36936	0	1	0	0	50	2	3669336	0.0888514	1
TRAF7	2179404	224	39	354888	97200	0	2	0	0	50	0	3949344	0.0894103	1
COL12A1	359824	486	-8	1587600	454032	0	2	0	0	38	0	3665448	0.0896878	1
SF1	2261775	230	61	421992	113904	0	1	0	0	50	0	4681152	0.0896927	1
HOXA3	356045	385	28	217440	71136	0	1	0	0	50	0	4593312	0.0903037	1
ACTRT2	308009	634	19	187776	57600	0	1	0	0	50	0	3962880	0.0903876	1
FBXO42	788646	186	42	365472	107568	0	2	0	0	50	0	4019184	0.0904667	1
KIAA1841	631979	302	30	407016	98208	0	1	0	0	50	0	4459248	0.0908023	1
FAS	187494	375	39	181944	43560	0	1	0	0	50	0	3821184	0.0908062	1
OR2T4	104321	936	-39	175752	50400	0	1	0	0	50	0	3688776	0.0908627	1
RNF43	782135	399	22	391248	123696	0	1	0	0	50	2	5910264	0.0912858	1
SPANXN4	2776	NaN	-19	54000	12528	0	1	0	0	19	0	1126152	0.0914176	1
RGAG4	582710	NaN	53	286056	83304	0	2	0	0	50	1	3787056	0.0915403	1
HCFC2	1209623	156	26	411408	114768	0	1	0	0	50	0	4458312	0.0917925	1
EHF	1039672	320	12	164952	37008	0	1	0	0	50	0	3409632	0.0921951	1
NTSR2	219483	336	21	200232	69120	0	1	0	0	50	0	4129920	0.092385	1
UGT2B7	21319	782	12	276840	71352	0	2	0	0	50	2	4296600	0.0930537	1
CELF4	55294	588	-11	258624	67320	0	1	0	0	50	0	5292936	0.0930684	1
SLC33A1	284462	473	4	278352	82368	0	1	0	0	50	2	4123944	0.0932293	1
TUBG1	1884163	177	38	235944	65592	0	1	0	0	50	0	4818888	0.0932513	1
PCDHA7	896676	606	-12	461664	151128	0	2	0	0	50	0	4904064	0.0936254	1
UBTF	930750	175	41	415440	97560	0	1	0	0	50	0	4407624	0.0937358	1
DSC3	204823	521	-25	471528	129816	0	2	0	0	50	1	6099192	0.0937634	1
KRT24	953708	269	13	268344	78984	0	1	0	0	50	2	4069584	0.0939015	1
VPS37C	914160	531	42	175680	58464	0	1	0	0	50	1	5088384	0.0939437	1
LY6E	795935	470	13	67824	21168	0	1	0	0	50	3	3436200	0.0939638	1
KANK4	280646	378	0	502128	151056	0	2	0	0	50	0	5309640	0.094046	1
RTP3	289420	565	32	121536	31176	0	1	0	0	50	2	4906512	0.0943147	1
MAP3K12	1712232	191	56	432936	136872	0	1	0	0	50	0	4557456	0.0944621	1
AMOTL2	303429	189	21	390528	123336	0	2	0	0	50	1	4968360	0.0946386	1
TFEC	236823	538	-14	183096	48456	0	1	0	0	50	0	3681216	0.0946569	1
LIN7A	27634	987	-4	120456	35064	0	1	0	0	50	1	3620664	0.0949668	1
NEUROD1	210899	380	17	181440	50760	0	1	0	0	50	0	3612456	0.0955394	1
OR9Q1	690075	744	-13	155160	47232	0	1	0	0	50	1	4633992	0.095549	1
PLB1	478034	172	32	791496	210744	0	2	0	0	50	1	3623616	0.0959046	1
RRM2	805187	220	47	236592	63216	0	1	0	0	50	0	4683816	0.0960565	1
TXNIP	739922	172	39	203976	56088	0	1	0	0	50	0	4030848	0.0962223	1
TSPYL2	884583	NaN	77	363168	91728	0	2	0	0	50	1	4578552	0.0962865	1
MS4A7	433906	899	24	125136	36216	0	1	0	0	50	1	3703032	0.0963877	1
DENND1C	865106	219	33	413928	125208	0	2	0	0	50	0	4237920	0.0970976	1
CA10	36963	832	-68	175752	44352	0	1	0	0	50	1	4595328	0.0972233	1
NOV	261913	519	-14	184392	51048	0	1	0	0	50	1	5147928	0.0972858	1
MPO	838530	401	15	378504	114408	0	2	0	0	50	0	3862152	0.0974247	1
TTC27	358024	636	17	447048	116280	0	2	0	0	50	0	4558968	0.0974769	1
BTK	374364	NaN	37	355536	87696	0	1	0	0	50	1	4361400	0.0976631	1
PSG4	310387	125	-33	215568	61344	0	1	0	0	50	0	4178592	0.0979998	1
PPP1R15A	1766061	211	34	335520	104040	0	1	0	0	50	1	4112352	0.09804	1
SRL	825667	154	32	244512	67392	0	1	0	0	50	0	4718016	0.0984256	1
NFE2L2	372300	145	36	313416	82728	0	2	0	0	50	1	3858120	0.0984985	1
CDCP1	513877	326	46	426024	124560	0	2	0	0	50	0	4267224	0.0992245	1
OR5H15	200002	811	-15	157536	45504	0	1	0	0	50	1	4265064	0.100164	1
MYOT	946917	396	47	259776	70488	0	1	0	0	50	0	4872240	0.101109	1
PDE11A	320610	618	18	518976	139392	0	2	0	0	50	0	5096016	0.101192	1
MYLK4	470344	285	28	211104	50472	0	1	0	0	50	0	3950856	0.101316	1
TXNDC16	396835	518	14	438192	113472	0	1	0	0	50	0	4296672	0.101333	1
ULBP2	423805	245	34	127944	36000	0	1	0	0	50	2	4052088	0.101586	1
MYBL1	329076	140	37	400248	100656	0	1	0	0	50	0	3888144	0.102271	1
PLEKHG6	2670962	198	46	405792	129240	0	1	0	0	50	2	5480064	0.1026	1
SLC30A4	207518	299	10	221760	62064	0	1	0	0	50	0	4095432	0.102602	1
B3GALT5	286705	689	-70	158544	43416	0	1	0	0	50	3	6738048	0.102627	1
WISP2	890596	168	46	124488	40752	0	1	0	0	50	2	4252968	0.103423	1
OR5K1	416592	885	-4	156168	44496	0	1	0	0	50	1	4079952	0.103603	1
RAP1GDS1	116633	909	6	322560	84168	0	1	0	0	50	1	3730680	0.103668	1
CHTF18	1187310	273	39	493416	158472	0	1	0	0	50	0	4712616	0.104001	1
PAWR	230993	395	-8	172872	52416	0	1	0	0	50	1	4676472	0.104946	1
DCDC1	84163	938	-25	186264	49824	0	1	0	0	50	1	4729680	0.106428	1
ARFGEF1	307618	642	26	981648	249984	0	3	0	0	50	1	4135032	0.10662	1
PSMC5	1446139	380	27	214128	59976	0	1	0	0	50	0	3791304	0.106771	1
KCNJ3	15788	1135	7	254592	72432	0	1	0	0	50	0	4505544	0.106822	1
TUBA3D	455705	540	29	228672	67464	0	1	0	0	50	0	4036824	0.107072	1
PEAR1	1362027	244	38	542016	149616	0	1	0	0	50	0	4971240	0.108239	1
RB1	349930	450	41	497376	127080	0	1	0	0	50	0	4551840	0.108474	1
SLC20A2	582397	459	34	329400	101520	0	1	0	0	50	0	5729688	0.108575	1
CDC20	1088321	252	27	258120	74952	0	1	0	0	50	0	4486896	0.108643	1
ISYNA1	1384225	259	42	281664	89208	0	1	0	0	50	0	4869720	0.109198	1
PCYT2	3798594	211	19	216504	59112	0	1	0	0	50	0	3737016	0.109367	1
OR2A2	221024	812	-11	157896	48384	0	1	0	0	50	1	4058640	0.11013	1
TMEM115	843769	206	51	169272	59688	0	1	0	0	50	1	4140576	0.110246	1
CYR61	296507	345	13	196848	54144	0	1	0	0	50	1	4498560	0.110442	1
OR4K5	431654	854	-49	160488	49032	0	1	0	0	50	1	3662280	0.110594	1
MORN1	644518	302	30	259200	75168	0	1	0	0	50	0	4420728	0.11061	1
MFAP3L	136790	831	-4	206280	60264	0	1	0	0	50	0	3515904	0.110675	1
GALNT11	286605	586	15	318384	85752	0	1	0	0	50	0	5423688	0.110732	1
NEK3	397134	432	30	274968	66528	0	1	0	0	50	0	4674240	0.110949	1
USP16	316514	178	57	443520	105120	0	1	0	0	50	0	3964968	0.111009	1
CCDC33	604483	222	45	437112	125136	0	2	0	0	50	0	3876552	0.111886	1
SRFBP1	70781	809	-4	227160	57960	0	1	0	0	50	0	3782592	0.113131	1
OR6C65	667726	802	-14	157680	44712	0	1	0	0	50	1	3933432	0.113282	1
DCAF12L1	11311	NaN	-16	227376	74160	0	1	0	0	50	1	5051016	0.113429	1
CBX2	633863	209	31	321768	102240	0	3	0	0	50	2	3887136	0.11364	1
GCAT	1385064	203	66	226080	71136	0	1	0	0	50	0	3746304	0.113651	1
MESP2	934542	212	37	192168	66600	0	1	0	0	50	1	4243104	0.114081	1
RGS6	101461	823	26	258912	61416	0	2	0	0	50	3	4094928	0.114445	1
STK33	314196	551	13	276408	66816	0	1	0	0	50	0	4528656	0.114868	1
CSF3R	581032	347	31	482544	113832	0	2	0	0	50	1	5127552	0.114905	1
PDCL	433740	487	10	159264	39024	0	1	0	0	50	1	3906936	0.115081	1
DGKB	24487	1141	-13	436392	108792	0	2	0	0	50	2	5480064	0.115349	1
AK5	484699	536	-8	299160	76896	0	2	0	0	50	1	3163392	0.115488	1
UNC80	NaN	NaN	NaN	1692720	473976	0	2	0	0	50	2	8492184	0.116034	1
RALGDS	1852158	322	51	471744	140616	0	2	0	0	50	0	4030056	0.116085	1
GALM	860461	176	27	176040	51408	0	1	0	0	50	1	4255632	0.116674	1
METTL14	238966	636	31	242424	62352	0	2	0	0	50	2	3024504	0.116754	1
CR1L	386490	361	13	298872	80424	0	1	0	0	50	0	4798008	0.117084	1
KIR2DL3	1155455	625	-10	178560	49536	0	1	0	0	50	2	4853736	0.117364	1
ARID3C	731413	298	51	205416	67176	0	1	0	0	50	0	3288816	0.117383	1
CBLC	866184	178	-12	243216	73656	0	1	0	0	50	0	3873384	0.117968	1
OR4Q3	275024	858	-57	156600	46440	0	1	0	0	50	1	3685896	0.119636	1
SPIRE1	483118	292	49	395496	109296	0	1	0	0	50	1	3975264	0.119651	1
HSD17B2	192405	635	2	199152	56160	0	1	0	0	50	1	4174488	0.119793	1
SLC4A3	547550	487	29	633024	203328	0	2	0	0	50	0	5216904	0.120267	1
POTEC	NaN	NaN	NaN	291528	68976	0	1	0	0	50	2	8087184	0.120459	1
SLC22A10	1307417	572	17	276192	82800	0	1	0	0	50	0	4299264	0.120522	1
PLEKHG2	1410725	230	39	686088	228240	0	2	0	0	50	0	5603328	0.121338	1
XPO5	1249985	194	51	636840	170784	0	2	0	0	50	0	5189904	0.121596	1
MAGEB6	34143	NaN	-38	203544	61704	0	1	0	0	50	1	4483944	0.121645	1
FANCL	197920	617	9	213120	52128	0	1	0	0	50	1	4390488	0.121756	1
PCDHA4	861651	606	2	466560	152496	0	2	0	0	50	1	4664880	0.121899	1
L1CAM	2328608	NaN	27	657288	181224	0	1	0	0	50	0	5327784	0.122242	1
KRT222	953708	269	13	156960	39600	0	1	0	0	50	2	4069584	0.122692	1
HLA-G	514408	685	38	174456	50400	0	1	0	0	50	1	3804624	0.122797	1
CYP4A22	364960	414	3	271728	75600	0	1	0	0	50	0	4123008	0.12344	1
CLIP4	383097	497	32	368856	101592	0	2	0	0	50	1	3610584	0.124729	1
SIM2	451019	447	47	360144	110952	0	1	0	0	50	0	5402664	0.124759	1
FAM196B	NaN	NaN	NaN	270216	78840	0	1	0	0	50	2	8097048	0.124935	1
SLC16A1	601487	276	16	253008	75096	0	1	0	0	50	0	3774816	0.1254	1
YTHDF2	818065	208	30	297144	83016	0	1	0	0	50	0	4432824	0.125412	1
BBX	224591	699	2	496944	126432	0	1	0	0	50	1	4729824	0.125518	1
MIER2	901402	578	-17	284688	80784	0	1	0	0	50	0	4218840	0.126194	1
LIG4	71759	952	-32	469008	122832	0	2	0	0	50	0	3673152	0.126439	1
MASP2	639826	307	33	357336	100368	0	1	0	0	50	0	5267304	0.126823	1
SH3RF1	241771	244	24	444384	141192	0	1	0	0	50	1	4190544	0.126868	1
POT1	34691	524	-16	336240	88200	0	1	0	0	50	4	4578408	0.126951	1
ADAMTS10	622624	214	-14	568512	167616	0	1	0	0	50	0	4424688	0.127217	1
WDR59	724091	165	28	514728	139104	0	2	0	0	50	0	3972024	0.128289	1
BDKRB2	330952	500	10	197352	58392	0	1	0	0	50	1	4248432	0.130044	1
CASP8	571730	386	37	308088	69696	0	1	0	0	50	0	4419216	0.130088	1
PSMB10	879834	158	50	138528	45936	0	1	0	0	50	4	4806360	0.130095	1
KIF12	244063	558	0	263088	82080	0	1	0	0	50	0	3771720	0.130153	1
SLC45A2	268032	863	8	272376	80568	0	1	0	0	50	0	3895848	0.130434	1
ARHGEF10L	375252	279	30	660096	193536	0	2	0	0	50	0	4979448	0.131175	1
ZXDB	80578	NaN	-18	394272	126720	0	1	2	0	50	3	4704624	0.131432	1
HEXDC	2591323	179	28	296856	93240	0	1	0	0	50	0	4208400	0.131519	1
THUMPD1	179233	641	14	183744	48240	0	1	0	0	50	2	5208048	0.131588	1
FOXO1	237876	449	55	329328	97488	0	1	0	0	50	0	4658904	0.131777	1
ZDHHC19	1042183	210	51	158832	48096	0	1	0	0	50	1	3335328	0.133086	1
LMBRD1	42273	983	-2	288432	75096	0	1	0	0	50	0	4022136	0.133551	1
DMC1	1160654	238	38	185328	46872	0	1	0	0	50	1	3674088	0.13422	1
SLC16A5	1311590	159	28	252432	79776	0	1	0	0	50	1	5004072	0.13423	1
TLR4	58763	944	-8	428256	117792	0	2	0	0	50	2	4683024	0.13442	1
PHAX	235652	347	15	207432	52416	0	1	0	0	50	1	3828600	0.134911	1
MPL	1088321	252	27	325584	96480	0	1	0	0	50	0	4486896	0.135025	1
CCDC150	165315	393	3	595872	141552	0	2	0	0	50	0	4352544	0.135383	1
NEU1	2485614	188	36	209160	64728	0	1	0	0	50	1	4301712	0.135685	1
TGM4	466410	380	31	360144	95400	0	2	0	0	50	2	3777840	0.135976	1
NLRP13	802494	561	-68	542160	142992	0	2	0	0	50	2	5837472	0.136662	1
DCAF8L1	10501	NaN	25	304488	84960	0	1	0	0	50	0	4127976	0.137093	1
CDH8	3859	1301	-48	411984	115056	0	1	0	0	50	0	5577480	0.137271	1
DDX3X	627364	NaN	54	353376	90072	0	2	0	0	50	3	4261752	0.13787	1
RASGEF1A	424273	492	-11	256320	66384	0	1	0	0	50	1	5170176	0.138155	1
DCX	131531	NaN	13	232056	62784	0	1	0	0	50	1	4173696	0.138194	1
ZCCHC2	164923	286	44	591624	183600	0	2	0	0	50	0	4229712	0.138255	1
FNIP2	171083	428	10	576288	160056	0	2	0	0	50	0	4101552	0.138865	1
SEMA4C	822597	392	46	420696	131832	0	1	0	0	50	0	5593464	0.139587	1
PUM2	532255	184	29	550296	156672	0	2	0	0	50	1	4813992	0.140469	1
COL8A1	226950	419	-2	357192	127296	0	2	0	0	50	3	4089240	0.140805	1
TNFRSF11A	145370	264	42	317592	90432	0	1	0	0	50	0	4169232	0.141243	1
MID1	117200	NaN	14	345744	94896	0	1	0	0	50	0	4529448	0.141514	1
S1PR3	248480	646	4	187920	57672	0	1	0	0	50	2	4177440	0.141627	1
XRCC1	416043	209	-10	330408	94680	0	1	0	0	50	0	4318560	0.141817	1
GPAT2	792288	366	33	406656	127296	0	1	0	0	36	0	2832408	0.14183	1
C18orf8	329604	164	60	351432	91800	0	1	0	0	50	0	4584672	0.142066	1
GRIN3B	2387949	206	26	502776	181080	0	1	0	0	50	0	6552432	0.142198	1
PSKH2	191789	1214	-25	194400	57024	0	1	0	0	50	2	4726224	0.142227	1
INHBB	218512	446	15	200592	65088	0	1	0	0	50	2	4434408	0.142358	1
DICER1	215900	674	16	1002240	266328	0	4	0	0	50	1	3235032	0.142714	1
TBC1D13	1768145	201	34	214272	55080	0	1	0	0	50	1	4166784	0.142914	1
MYCN	169653	1491	-12	229536	72648	0	1	0	0	50	2	5052960	0.142915	1
FGFR3	859388	222	42	435888	134784	0	2	0	0	50	2	4533336	0.142951	1
WDR35	482678	390	24	629784	159480	0	1	0	0	50	0	4349664	0.143003	1
PPM1J	559669	325	27	253440	82656	0	1	0	0	50	1	4684104	0.143237	1
CTCFL	181464	562	10	351072	87840	0	1	0	0	50	0	4525200	0.143653	1
AADACL4	145424	454	23	205992	60984	0	1	0	0	50	1	3976344	0.143891	1
HAUS5	1162794	390	27	324576	102240	0	1	0	0	50	0	4171464	0.144041	1
SMURF1	918974	379	46	399096	107640	0	1	0	0	50	0	5119056	0.144305	1
HS3ST2	432670	708	14	181296	58464	0	1	0	0	50	2	4318200	0.144947	1
CAPRIN1	770116	279	28	379584	99504	0	1	0	0	50	0	4844304	0.144978	1
GOLGA5	360146	405	41	383904	100800	0	1	0	0	50	0	4895136	0.145095	1
SMG5	2266205	211	33	529632	147528	0	2	0	0	50	1	4478976	0.145461	1
SKI	788773	262	30	360576	117432	0	1	0	0	50	0	4580424	0.145599	1
INVS	246802	735	19	551448	153144	0	1	0	0	50	1	4612896	0.145721	1
EML1	528390	354	10	439704	120816	0	1	0	0	50	0	5489352	0.147952	1
PCDHB3	987049	724	-11	388440	128016	0	1	0	0	50	0	4846536	0.148035	1
FOXO4	759088	NaN	27	248616	81000	0	1	0	0	50	2	5240520	0.148772	1
SRC	685195	571	60	277128	80352	0	1	0	0	50	0	3436056	0.148893	1
FAM187B	767246	472	7	187200	54288	0	1	0	0	50	1	3312864	0.149093	1
LEF1	231204	771	22	228960	59832	0	1	0	0	50	1	4250736	0.149159	1
ACSM5	181483	823	6	300096	86976	0	1	0	0	50	0	3713112	0.149176	1
SIGLEC5	443199	644	-23	280152	84456	0	1	0	0	50	0	3413592	0.151296	1
UBASH3B	660955	261	6	339624	92808	0	1	0	0	50	1	5864472	0.152501	1
FBF1	1667990	194	22	585360	173664	0	1	0	0	50	2	5503896	0.152556	1
GABBR1	443970	755	26	519552	153288	0	2	0	0	50	1	4163760	0.153741	1
RHOBTB2	740323	241	48	385992	111888	0	1	0	0	50	0	4618152	0.153856	1
TRIM65	1727802	178	35	257760	82656	0	1	0	0	50	1	4617144	0.154151	1
AP3M1	776926	227	49	219456	58968	0	1	0	0	50	1	3901032	0.15524	1
HAS1	436280	690	-24	282960	96120	0	1	0	0	50	0	3351096	0.155303	1
TMEM151A	2133752	236	53	226296	78480	0	1	0	0	50	2	4951368	0.156731	1
MAN2B2	501896	278	33	514800	155664	0	2	1	0	50	1	3998160	0.156861	1
CHSY3	12401	1069	-8	447120	126792	0	1	0	0	50	0	5215320	0.157483	1
DCLK1	82515	1033	-14	379728	108000	0	1	0	0	50	0	4401000	0.158409	1
BEST3	499701	394	14	345960	95328	0	1	0	0	50	0	3999456	0.158778	1
C16orf59	2085452	321	49	217080	72360	0	1	0	0	50	2	4257360	0.15899	1
NPHS1	1060028	321	47	630576	198432	0	2	0	0	50	0	3902904	0.159124	1
FRS2	540769	350	7	260712	73440	0	1	0	0	50	1	4505256	0.159312	1
KIRREL	120128	589	13	385920	117360	0	1	0	0	50	0	4436352	0.159599	1
SEMA5A	45422	891	-2	562320	152424	0	2	0	0	50	1	4330008	0.16019	1
DCN	24351	591	-19	187776	51552	0	1	0	0	50	2	3643488	0.160558	1
CCDC88B	1610483	257	51	739656	240336	0	1	0	0	50	0	4526784	0.160875	1
C16orf62	340032	578	15	515952	135072	0	1	0	0	50	0	5875128	0.16099	1
SCRIB	2182434	229	28	827352	277272	0	2	0	0	50	0	5057568	0.16106	1
TFR2	1884430	247	60	408816	126000	0	1	0	0	50	0	4647240	0.161242	1
WDR24	1207790	194	33	402480	117432	0	1	0	0	50	0	4552344	0.161981	1
SLC35B3	294217	804	-11	211248	57888	0	1	0	0	50	1	3583080	0.162052	1
ZC3H7B	1354493	173	58	511848	140904	0	2	0	0	50	1	3891672	0.162293	1
ZC3H12A	446254	357	25	298080	95040	0	1	0	0	50	0	3357936	0.162579	1
CACNA2D4	240778	593	28	606528	162864	0	2	0	0	42	0	3656304	0.163254	1
DDX1	186504	1386	10	403488	98280	0	1	0	0	50	0	4493304	0.164297	1
TBCEL	308922	724	25	222048	59400	0	1	0	0	50	3	5078736	0.164774	1
ADAMTS13	1843278	263	33	727200	222336	0	1	0	0	50	0	4328208	0.165286	1
ANKRD31	NaN	NaN	NaN	988416	246672	0	1	0	0	50	2	8264880	0.165331	1
SMAD1	204089	1182	24	242712	63576	0	1	0	0	50	1	4026672	0.165358	1
SNX20	294632	792	1	180432	57600	0	1	0	0	50	2	3978936	0.165841	1
ZMYM5	314256	363	44	369720	93600	0	1	0	0	50	0	4066920	0.166152	1
ST3GAL5	1164530	216	51	221976	58392	0	1	0	0	50	2	4532400	0.166959	1
ERAP2	393863	469	58	505584	131832	0	2	0	0	50	0	2975760	0.167086	1
APBA1	209495	673	-5	432648	120744	0	1	0	0	50	0	4715784	0.167544	1
USP33	432858	192	2	508824	124704	0	2	1	0	50	1	3739824	0.168038	1
ZNF646	1398193	247	40	913320	276192	0	2	0	0	50	0	5324832	0.168629	1
ANKRD13D	1369264	177	44	312624	92160	0	1	0	0	50	1	4827456	0.168918	1
PPFIA2	20298	1132	-25	666216	175752	0	2	0	0	50	2	5571576	0.1693	1
STAT4	529053	318	19	404928	100080	0	1	0	0	50	0	4360104	0.169412	1
ZNF571	279768	914	-61	321840	76032	0	2	0	0	50	4	3803976	0.169801	1
PPIG	345417	404	38	407736	91872	0	1	0	0	50	0	4361184	0.170444	1
TMEM63B	1267618	203	51	438048	121608	0	1	0	0	50	0	4647672	0.1717	1
AOX1	572062	160	23	707256	190224	0	1	0	0	50	0	4044744	0.171803	1
DIS3	257535	685	2	518904	135360	0	2	0	0	50	1	3713256	0.172042	1
USP42	1663156	229	43	437472	118728	0	1	0	0	50	0	4609296	0.172792	1
TRIM8	878626	180	27	281016	81000	0	1	0	0	46	1	3956832	0.173053	1
SLC17A1	293308	635	30	244296	69336	0	1	0	0	50	1	3668040	0.173279	1
KIAA2022	251853	NaN	7	778320	207288	0	2	0	0	50	0	4406112	0.173503	1
HMMR	225981	603	11	395352	89784	0	1	0	0	50	0	4146048	0.173525	1
TAS1R2	636814	532	25	424152	124704	0	1	0	0	50	0	4446144	0.173594	1
PADI3	490967	168	38	347688	96624	0	2	0	0	50	3	3376080	0.173999	1
AIFM1	379257	NaN	58	343512	98640	0	1	0	0	50	0	3590352	0.174054	1
KCNA3	318208	730	22	282744	90504	0	1	0	0	50	3	6041088	0.175354	1
C17orf47	892839	376	10	282168	88704	0	1	0	0	50	0	2905848	0.176405	1
SORT1	1030626	302	28	434448	121536	0	1	0	0	50	0	4456080	0.17705	1
HEMGN	467637	269	40	254088	63648	0	1	0	0	50	1	3719304	0.177318	1
USP31	576886	701	22	682704	207000	0	2	0	0	50	0	3765096	0.17794	1
NCAPD3	270385	601	14	789048	211680	0	2	0	0	50	0	4336200	0.178548	1
FZD10	59974	465	-39	291096	86040	0	1	0	0	50	1	4196088	0.179798	1
TTLL5	415501	540	40	674424	183096	0	1	0	0	50	0	3669840	0.18026	1
WDR27	197890	593	-17	447984	128736	0	1	0	0	50	0	4504104	0.180275	1
TM9SF4	1055549	262	36	341712	89640	0	1	0	0	50	0	3410712	0.181463	1
TRPM3	135903	707	-9	910008	243648	0	1	0	0	50	1	5923008	0.181846	1
MAGEA10	191719	NaN	-20	186912	54144	0	1	0	0	50	3	4641840	0.182314	1
HSPA5	953574	153	47	334008	96480	0	2	0	0	50	4	4542984	0.183527	1
AFF4	686574	200	66	608904	162648	0	1	0	0	50	0	3243816	0.183982	1
DLD	470337	486	12	266976	74736	0	1	0	0	50	1	3927168	0.184415	1
IL6ST	317374	438	51	484128	124344	0	1	0	0	50	0	4739040	0.184674	1
ERN1	1464674	379	16	508896	142992	0	1	0	0	50	0	4939632	0.186087	1
KRT5	1280474	464	36	299880	90000	0	1	0	0	50	1	4151448	0.186475	1
LRRC36	1158788	125	49	394272	112248	0	1	0	0	50	0	3816360	0.186554	1
BRD4	557083	381	20	702576	199872	0	1	0	0	50	1	4442472	0.186945	1
CENPB	860065	241	43	296496	92304	0	1	0	0	50	2	4864968	0.187024	1
ADCY3	284877	296	37	590544	169128	0	1	0	0	50	1	3735936	0.187086	1
HIPK3	545645	393	18	627408	174384	0	2	0	0	50	1	4143384	0.18749	1
SLFN12	763419	456	18	301608	76176	0	1	0	0	50	1	3884328	0.187599	1
IPO9	764022	208	26	544320	151200	0	2	0	0	25	0	2828808	0.188419	1
ZNF468	557083	1008	-39	274464	67032	0	1	0	0	50	2	4466448	0.188424	1
FAM71E2	NaN	NaN	NaN	458424	148320	0	1	0	0	50	2	8166528	0.188915	1
AGBL4	16483	1041	-18	269784	68040	0	1	0	0	50	2	4376016	0.188977	1
KIAA1755	499325	245	60	599544	189936	0	2	0	0	50	1	3914856	0.188987	1
ATG2A	3218288	209	61	979056	311976	0	1	0	0	50	0	5066424	0.189199	1
OGDHL	251871	545	15	527328	146592	0	1	0	0	50	0	5001840	0.189982	1
PSD4	630071	479	37	538920	158976	0	1	0	0	50	0	5087808	0.190787	1
GUCY1A2	63799	885	-21	374256	106776	0	2	0	0	50	3	4083192	0.190875	1
GPRC6A	232554	730	-15	478080	127800	0	2	0	0	50	3	4294296	0.191672	1
WDR64	172691	227	-16	578016	145584	0	2	0	0	50	2	4517352	0.191684	1
PCDHGA12	NaN	NaN	NaN	466056	148680	0	1	0	0	50	2	8166888	0.191729	1
FGFR2	204200	386	-9	472536	128376	0	1	0	0	50	0	4423032	0.192259	1
PTH2R	221399	671	0	290376	77040	0	1	0	0	50	1	3867768	0.19305	1
GRIK3	361850	626	30	474696	134424	0	1	0	0	50	0	4398696	0.194001	1
MCTP2	46228	457	-17	479592	124560	0	2	0	0	50	2	3811536	0.194107	1
RNF40	1632278	158	61	514800	150912	0	1	0	0	50	0	4762080	0.194302	1
GGN	1467279	253	0	306432	118872	0	1	0	0	50	1	4042440	0.194727	1
ZSCAN20	349443	614	31	537840	143856	0	1	0	0	50	0	4944024	0.195398	1
IKBKE	504324	300	4	375192	106704	0	1	0	0	50	1	5138928	0.196611	1
MAML1	1617173	256	41	506592	155880	0	1	0	0	50	0	4611888	0.197099	1
ATP7A	549429	NaN	19	768816	222840	0	2	0	0	50	1	4815216	0.197172	1
USP28	169458	534	10	570384	149328	0	1	0	0	50	0	5170392	0.197852	1
POLA1	255855	NaN	22	783360	196200	0	2	0	0	50	0	3860928	0.198252	1
CAGE1	761240	283	15	469152	109296	0	1	0	0	50	0	4239720	0.198399	1
DSPP	500313	623	-7	721296	125856	0	2	0	0	50	0	3548088	0.198624	1
IFIH1	70837	712	12	542160	135648	0	1	0	0	50	0	4891032	0.198704	1
GPRIN1	579630	359	40	484920	169776	0	1	0	0	50	0	4359312	0.199328	1
TPTE	30271	1268	-81	299880	75960	0	1	0	0	50	0	2685600	0.200006	1
NLRP9	1024341	362	-13	514440	135720	0	2	0	0	50	1	3171384	0.200367	1
HCN1	80822	1235	-24	451656	132192	0	1	0	0	50	0	4030560	0.200637	1
ZC3H14	169650	686	-1	457056	117936	0	1	0	0	50	0	4078440	0.200652	1
TTC5	371637	528	-29	229608	64368	0	1	0	0	50	2	4087152	0.201184	1
CNOT3	735613	439	-53	393696	109584	0	1	0	0	50	2	5945184	0.201512	1
GABRA3	237855	NaN	-32	255672	71568	0	1	0	0	50	2	4230720	0.201813	1
FOXA1	67481	487	-58	234432	72936	0	1	0	0	50	2	3527208	0.202173	1
SHKBP1	820124	226	40	361656	112248	0	1	0	0	50	1	4284360	0.202189	1
PODXL	236261	220	27	280008	89136	0	1	0	0	50	2	3955824	0.202936	1
HEATR5A	375544	154	20	896112	265968	0	1	0	0	50	1	5324544	0.203516	1
ACTN4	1596646	322	36	484056	124632	0	1	0	0	50	0	4247784	0.203662	1
PARG	340607	454	28	517464	130320	0	1	0	0	50	0	4523328	0.204366	1
UNC5C	25813	910	-12	479448	137448	0	1	0	0	50	1	5978880	0.204751	1
HMGXB4	359646	425	-49	312480	86256	0	1	0	0	50	1	3884544	0.205325	1
THSD7A	138176	906	-11	871056	225792	0	1	0	0	50	2	6001632	0.206501	1
DPP8	620582	187	39	477792	122040	0	1	0	0	50	0	4106304	0.207471	1
LRRCC1	99309	1450	-7	554616	130320	0	1	0	0	50	0	4751424	0.208054	1
ARID5B	81587	388	20	609624	168624	0	2	0	0	50	2	4131000	0.208172	1
ALPL	547986	297	42	274320	74520	0	1	0	0	50	1	3522240	0.208257	1
MYLK	284041	449	32	990504	277200	0	1	0	0	50	0	4614048	0.209236	1
AKAP11	183147	411	51	980856	261144	0	2	0	0	50	0	4563144	0.209497	1
BICD1	387398	460	23	505152	135504	0	1	0	0	50	1	6120360	0.210063	1
ARHGEF5	189369	838	0	804744	242856	0	2	0	0	50	0	3721608	0.210689	1
SYTL2	354036	435	1	914616	242496	0	2	0	0	49	0	4221000	0.211104	1
CACNA2D1	58044	982	4	595728	144720	0	1	0	0	50	0	4997664	0.211961	1
KRTAP24-1	6302	1011	-69	129528	36144	0	1	0	0	50	3	2700720	0.213154	1
TCF12	203021	599	27	387000	105048	0	1	0	0	37	0	3210192	0.214083	1
PDE3A	92407	514	-28	581760	171648	0	1	0	0	50	0	4821984	0.214231	1
KIT	92734	649	0	516168	134640	0	1	0	0	50	0	4277016	0.214289	1
SLC6A7	1002307	228	49	326736	97272	0	1	0	0	50	1	4022424	0.216158	1
ADCY2	60911	1014	-22	571680	157104	0	1	0	0	50	0	4670496	0.216979	1
KDM5C	877207	NaN	80	812448	241416	0	2	0	0	50	1	4578552	0.217099	1
SLCO4A1	1254192	192	24	363528	114480	0	1	0	0	50	1	4448376	0.217315	1
ITPR2	359658	548	22	1433160	366120	0	3	0	0	50	2	5465952	0.21773	1
ITGAD	839076	558	11	604440	174024	0	1	0	0	50	3	4569264	0.217901	1
TRPC3	324047	634	-3	478080	129744	0	1	0	0	50	0	3873960	0.21855	1
SMARCA4	1984564	190	40	875232	245592	0	2	0	0	42	0	3869568	0.219896	1
LAMC2	764899	413	19	626112	167904	0	1	0	0	50	0	5022792	0.220491	1
JAKMIP1	366026	678	41	450360	121392	0	1	0	0	50	0	3597264	0.221335	1
FGA	59962	1036	-4	449424	126216	0	1	0	0	50	0	3580704	0.221827	1
ADAM32	347510	612	-5	427104	104256	0	1	0	0	50	0	3396312	0.222205	1
DBH	765804	481	31	317952	92448	0	1	0	0	50	3	5213088	0.222404	1
ATP6V0D2	192441	1158	-20	186264	47664	0	1	0	0	50	4	4431240	0.222858	1
NRIP1	103852	526	8	589536	161496	0	1	0	0	50	0	4671072	0.22291	1
PDZRN4	15244	1060	-21	547704	147816	0	1	0	0	50	0	4324392	0.223599	1
KIAA0430	538786	282	29	901872	250704	0	1	0	0	50	0	3913416	0.223834	1
ZNF99	83716	1439	-72	551376	126216	0	1	0	0	50	0	4346928	0.223891	1
PCDH1	760355	281	23	623592	199800	0	1	0	0	50	0	4904208	0.224374	1
LEKR1	364723	522	10	370584	88848	0	1	0	0	50	1	3880008	0.225563	1
FAM160B1	208967	183	16	406368	109656	0	1	0	0	50	0	3169872	0.225987	1
KIAA0319	417813	373	19	560088	158976	0	1	0	0	50	0	4360968	0.226349	1
CCDC85A	63834	739	-15	281736	81576	0	1	0	0	50	4	5317560	0.226636	1
PTCHD3	345745	581	2	387936	112320	0	1	0	0	50	1	4312296	0.226637	1
MYH4	77401	731	-50	1031112	259272	0	1	0	0	50	1	5447808	0.226883	1
TBC1D8	333394	406	17	597096	158688	0	1	0	0	50	0	4616136	0.227766	1
ST18	155128	793	-15	551016	145368	0	1	0	0	50	0	4252536	0.22811	1
CRNN	387153	671	6	251424	71712	0	1	0	0	50	2	3622176	0.228112	1
MORC2	763716	303	37	508464	140616	0	1	0	0	50	1	5219856	0.229492	1
ZNF311	143617	569	25	350136	86400	0	1	0	0	50	1	3833352	0.229676	1
AFAP1L2	303560	299	6	428544	117720	0	1	0	0	50	1	4690440	0.229734	1
PDZD4	2103463	NaN	30	387360	117648	0	1	0	0	50	1	4234392	0.229986	1
FAM120A	421454	547	35	590832	171000	0	2	0	0	50	2	3650256	0.230224	1
PAK3	109883	NaN	18	309528	80784	0	1	0	0	50	2	4009176	0.230871	1
TTBK1	1293543	363	51	652968	215784	0	1	0	0	50	0	4946184	0.231862	1
EDIL3	161019	764	-20	255384	64944	0	1	0	0	50	3	4454496	0.231977	1
GATA6	230941	437	-1	291888	99504	0	1	0	0	50	2	4415832	0.232241	1
MDGA2	14033	1195	-46	497448	136512	0	2	0	0	50	3	4594032	0.234035	1
NOS3	698665	373	33	659016	204120	0	1	0	0	50	0	4929912	0.234409	1
ANKLE2	779125	601	32	479448	139824	0	1	0	0	50	1	4799664	0.234604	1
EIF4B	1726226	177	38	320184	88488	0	1	0	0	50	2	4455864	0.235119	1
UBE4A	963668	192	48	566424	145944	0	1	0	0	50	0	4219416	0.235271	1
TIE1	1091212	264	30	580320	177192	0	1	0	0	50	0	4319640	0.235428	1
LRFN1	1793696	252	31	365688	135432	0	1	0	0	50	2	4624776	0.235754	1
ADCY1	287931	686	11	565056	177552	0	1	0	0	50	0	4196232	0.235906	1
MAML3	351118	591	8	575784	164016	0	1	0	0	50	0	4238208	0.237732	1
HECW2	166718	447	13	817488	226008	0	2	0	0	50	1	4249440	0.237955	1
ATG2B	327434	501	14	1087560	295056	0	1	0	0	50	0	4392864	0.239498	1
ATP9B	91487	731	13	604008	165384	0	1	0	0	50	0	4393080	0.240215	1
IL17RA	183789	639	-103	439632	132552	0	1	0	0	50	1	4272336	0.240752	1
ENPEP	81828	684	-3	504864	132336	0	1	0	0	50	0	3661992	0.240783	1
WNK2	479663	408	49	1096128	365328	0	2	0	0	50	0	4399992	0.240907	1
IMPG1	187724	674	-13	420336	110592	0	1	0	0	50	2	5683968	0.241075	1
NLGN3	759088	NaN	27	425736	129600	0	1	0	0	50	2	5240520	0.241387	1
RASGRP4	1459788	221	4	347040	103536	0	1	0	0	33	0	2492712	0.242836	1
UPF2	353958	125	28	679176	163872	0	1	0	0	50	3	4571640	0.243703	1
DGCR8	587146	218	50	401616	110304	0	1	0	0	50	1	3846816	0.243799	1
RAD54L2	647863	387	39	750384	219024	0	1	0	0	50	0	5359752	0.244016	1
SLCO1B1	518292	799	-25	364320	96192	0	1	0	0	50	1	3437568	0.246995	1
RANBP3L	213853	402	5	264600	65664	0	1	0	0	50	3	3846456	0.247162	1
TNFRSF19	181889	614	32	222048	61992	0	1	0	0	50	3	3885192	0.248473	1
ADAM12	214443	485	-29	492912	138672	0	1	0	0	50	1	4584672	0.250078	1
TMEM132E	222789	740	-3	483048	163008	0	1	0	0	50	1	4492584	0.250095	1
WDR7	101104	885	38	768816	220680	0	1	0	0	50	2	4328856	0.251116	1
FAM47B	6541	NaN	-14	320904	98136	0	1	0	0	50	3	5104872	0.251299	1
CACNA1A	1604988	497	12	1313424	375480	0	1	0	0	50	0	5018472	0.252309	1
CPAMD8	947295	386	29	989136	299304	0	2	0	0	50	0	3777048	0.252454	1
CILP2	868278	284	7	564624	191592	0	1	0	0	50	0	3874320	0.252615	1
CNOT6	625675	485	17	294048	77040	0	1	0	0	50	2	4030848	0.252969	1
EVPL	1611239	218	22	1025784	310392	0	1	0	0	35	0	3907008	0.253057	1
CTTNBP2	96915	674	-11	855216	242496	0	1	0	0	50	0	5839632	0.253682	1
CACNA1E	111356	832	10	1182096	329256	0	2	0	0	50	0	4464072	0.255085	1
WDR17	133039	616	-8	699048	184176	0	1	0	0	50	0	4705200	0.25683	1
TAF1C	582429	364	12	430992	144000	0	1	0	0	28	0	2891736	0.257533	1
COL5A3	1386309	413	1	892296	296568	0	1	1	0	50	3	5236344	0.257555	1
RGS22	290819	449	22	679392	163656	0	1	0	0	50	0	4538664	0.258492	1
KCNB2	110047	904	-11	460872	131832	0	1	0	0	50	2	5733360	0.259073	1
STXBP5	94997	696	-5	605304	164520	0	1	0	0	50	0	4024728	0.259537	1
DUSP27	287664	611	-1	590400	164088	0	1	0	0	50	0	3913272	0.260239	1
FAM135B	6187	989	-37	721512	206640	0	1	0	0	50	0	4759200	0.261321	1
ARHGAP5	153921	392	1	776664	201600	0	2	0	0	50	2	4957848	0.261768	1
EPHA5	57073	706	-19	539208	148104	0	2	0	0	50	5	4641120	0.262667	1
NAV1	778347	223	27	962496	291384	0	2	0	0	37	0	3519648	0.26285	1
ITGB5	330119	254	40	416880	113616	0	1	0	0	50	1	3656088	0.263052	1
SPTA1	177547	940	1	1288008	324216	0	2	0	0	50	0	4704768	0.263119	1
SLC12A6	498240	193	16	618768	173736	0	1	0	0	50	0	4030776	0.264125	1
THBS1	467443	433	-5	617616	159336	0	1	0	0	50	0	4019904	0.264314	1
SORBS1	295509	445	17	706248	200952	0	1	0	0	22	0	2565720	0.264457	1
GLI3	41720	589	-12	800496	236088	0	1	0	0	50	0	5194152	0.265012	1
ZAP70	358719	582	36	322920	89208	0	1	1	0	19	1	1411560	0.265547	1
ZBBX	69051	928	-23	432072	102528	0	1	0	0	50	1	4114584	0.270065	1
C19orf44	815495	258	44	334512	98568	0	1	0	0	50	2	4242384	0.270377	1
GNAS	1025539	416	11	773064	101736	0	2	0	0	50	0	2738016	0.270763	1
ARID4B	550877	297	22	700128	170568	0	1	0	0	50	0	4427640	0.270871	1
COL22A1	5667	846	-22	840096	269496	0	2	0	0	50	1	3842496	0.271351	1
KCNH2	775233	547	25	639504	206136	0	1	0	0	50	1	6024096	0.272571	1
TUT1	2695768	217	42	451008	148392	0	1	0	0	49	2	4792464	0.274007	1
ITGAM	1163323	478	7	601704	171576	0	1	2	0	50	3	3247416	0.275188	1
CNOT1	660382	191	8	1282248	346608	0	2	0	0	50	0	4455576	0.275582	1
SLU7	197504	619	30	320328	73008	0	2	0	0	50	6	4084560	0.27567	1
OPA1	148817	456	12	550368	133920	0	1	0	0	50	1	4567536	0.275729	1
CACNB1	1426821	212	31	351720	104256	0	1	0	0	50	3	3975768	0.276925	1
DOPEY1	151511	697	7	1284984	344952	0	1	0	0	50	1	5492736	0.276985	1
STARD9	NaN	NaN	NaN	2381832	692496	0	2	0	0	50	2	8710704	0.279704	1
ABCA7	2387949	206	26	1076400	353736	0	1	0	0	50	0	6552432	0.279764	1
MLH1	392784	473	21	399960	106128	0	1	0	0	50	3	6049080	0.281397	1
DDX11	335562	591	-4	523800	128952	0	1	0	0	50	0	3165336	0.281492	1
WARS	410981	215	34	250704	63792	0	1	0	0	50	4	3684888	0.281546	1
PARP1	805195	409	9	536904	139824	0	1	0	0	50	0	3217752	0.283464	1
HFM1	263616	615	-10	774432	188928	0	1	0	0	50	0	4592304	0.286005	1
CHD9	228561	675	-9	1498752	400752	0	2	0	0	43	0	4992912	0.286492	1
CHD4	2790851	179	51	1011096	262224	0	2	0	0	30	0	3338928	0.288808	1
USP1	239359	394	5	412920	103320	0	1	0	0	50	1	3630456	0.288902	1
GBP6	441714	820	-2	333432	86040	0	1	0	0	50	3	4013280	0.290574	1
MYOM1	593610	424	50	886968	237528	0	1	0	0	50	0	5155416	0.290842	1
ZNF431	173248	1093	-42	305784	71568	0	1	0	0	50	3	4094424	0.290985	1
ITSN1	921622	370	44	909720	240696	0	1	0	0	50	0	5266080	0.291843	1
NLRP8	802494	561	-68	540216	147744	0	1	0	0	50	2	5837472	0.291933	1
TSHZ2	102643	626	-18	528120	144288	0	1	0	0	50	2	5202648	0.292146	1
PCDH11X	123263	NaN	-21	700128	204912	0	2	0	0	50	3	4089888	0.292211	1
UHRF1BP1L	184820	559	7	772128	199224	0	1	0	0	50	0	4451328	0.292844	1
PLEKHH2	503591	421	29	786528	206640	0	2	0	0	50	2	4027536	0.292987	1
CAMSAP1	721697	446	46	820584	231984	0	1	0	0	50	0	4724424	0.293169	1
AFAP1	166375	260	38	422352	120456	0	1	0	0	50	2	4136112	0.293602	1
PPP4R4	204538	714	17	479448	123840	0	1	0	0	50	1	3913416	0.295294	1
EPB41L5	218487	406	27	426816	109080	0	1	0	0	50	2	4150152	0.295363	1
BCOR	377184	NaN	42	887904	262080	0	1	0	0	50	0	5057424	0.295805	1
SFI1	741049	313	37	654048	179496	0	1	0	0	40	0	3714408	0.296536	1
FLNB	760236	182	43	1355328	391248	0	2	0	0	50	0	4327056	0.29787	1
SHROOM3	570950	418	17	991512	311184	0	2	0	0	50	1	4066848	0.300613	1
CDH18	4731	1195	-17	412416	108792	0	1	0	0	50	4	5026896	0.300824	1
PFKL	1153513	308	65	405072	119592	0	1	0	0	50	2	3848112	0.301175	1
UBAP2L	1841112	185	32	570168	168552	0	1	0	0	50	1	4761072	0.301604	1
EHBP1L1	3945819	202	45	758448	244656	0	1	0	0	50	0	4193712	0.303197	1
AEBP1	1151124	282	56	598320	169992	0	1	1	0	50	1	4701528	0.304781	1
FSTL5	9944	1215	-23	449136	113328	0	1	0	0	50	2	4177944	0.306502	1
CADPS	76552	1010	3	727056	191160	0	1	0	0	50	0	3967488	0.306526	1
KIF2A	176808	575	33	398232	101808	0	1	0	0	50	2	4334976	0.307346	1
STK31	367849	441	14	548496	133200	0	1	0	0	25	0	1686312	0.308266	1
NPR2	885056	190	51	549864	162288	0	1	0	0	50	1	3986136	0.308841	1
EPB41L2	122847	707	17	527400	140904	0	1	0	0	50	1	4072896	0.309193	1
KRT34	1321356	424	-6	225576	63216	0	1	0	0	50	5	3412512	0.309211	1
FLT1	198131	693	41	750384	197856	0	1	0	0	50	0	4036824	0.310157	1
ATF7IP	339265	882	12	645480	190224	0	1	0	0	50	0	3461112	0.310995	1
DDX60	83741	350	-10	912600	228528	0	1	0	0	50	0	4891104	0.311115	1
CSPP1	353616	640	25	672984	167904	0	1	0	0	50	1	4778784	0.314166	1
TNRC6C	620383	217	26	877320	259272	0	1	0	0	50	0	4628880	0.315157	1
NT5DC2	1114087	192	48	312552	87696	0	2	0	0	8	0	937584	0.315201	1
MAP3K1	200595	412	38	772416	224424	0	1	0	0	50	0	4061448	0.316044	1
ECEL1	271362	191	32	399672	117648	0	1	0	0	50	2	3535632	0.319523	1
IQUB	89539	779	-21	418968	104616	0	1	0	0	50	2	3996576	0.323672	1
CDH12	127633	1075	-20	409392	114408	0	1	0	0	50	2	4160520	0.325193	1
ABCC5	1425631	375	43	750816	215136	0	1	0	0	50	1	5431032	0.326248	1
PLCH1	326198	765	-9	882576	237816	0	1	0	0	50	0	4433400	0.328068	1
CSMD1	10896	1290	-36	1831392	497952	0	2	0	0	50	0	5234904	0.32918	1
IL16	251183	742	17	672840	206712	0	1	0	0	50	1	4504536	0.329705	1
PIK3C2A	513121	436	10	886032	234360	0	1	0	0	50	0	4413528	0.330316	1
NLRP5	631041	561	-72	614016	176328	0	1	0	0	50	2	5684328	0.331668	1
SPAG9	1009546	138	-3	697176	184536	0	1	0	0	50	0	3443688	0.332577	1
SLC12A3	785707	125	37	537336	152784	0	1	0	0	50	1	3971664	0.333355	1
FREM2	173964	1042	-10	1597752	476280	0	2	0	0	46	0	4463064	0.336025	1
MED14	479033	NaN	63	752040	216720	0	1	0	0	50	0	3662424	0.336413	1
FMN1	238197	520	5	617760	171720	0	1	0	0	50	1	4024152	0.337117	1
KIF1A	1094176	446	29	884448	251064	0	1	0	0	50	0	4287456	0.337664	1
CDH11	23628	1085	-56	410616	114480	0	1	0	0	50	2	3382632	0.338697	1
TRIOBP	1114524	180	74	1221120	395856	0	1	0	0	50	1	4021056	0.340072	1
ITGA2	193331	354	4	624528	166464	0	1	0	0	50	1	4279464	0.340881	1
CCDC88C	271632	469	47	1041120	299160	0	1	0	0	50	0	4888368	0.346446	1
KIF21A	76823	675	-19	886176	231192	0	2	0	0	40	3	4337280	0.352034	1
NBEA	38939	1070	11	1542600	416304	0	1	0	0	40	0	4080600	0.352647	1
POLR1B	563286	166	34	588024	160200	0	1	0	0	50	2	4606416	0.352738	1
EHMT2	2485614	188	36	625032	183456	0	1	0	0	50	1	4301712	0.35303	1
MUSK	254657	422	9	455616	127584	0	2	0	0	50	6	4726584	0.353134	1
ZEB2	56402	621	16	632520	162576	0	1	0	0	50	1	4126248	0.354579	1
ZNF292	222401	547	19	1398528	373104	0	2	0	0	50	0	3670128	0.355132	1
DIAPH1	696745	502	14	665856	182376	0	1	0	0	50	1	4547016	0.355234	1
ITSN2	380538	378	37	911160	233424	0	1	0	0	50	0	4136184	0.355904	1
ANKRD36	NaN	NaN	NaN	1068336	254880	0	1	0	0	50	2	8273088	0.356014	1
IRS4	110759	NaN	29	617760	198288	0	1	0	0	50	3	5419656	0.357932	1
BMP2K	234707	489	30	611280	162432	0	1	0	0	50	1	4118832	0.359031	1
GRIA4	86500	920	-22	517464	139176	0	1	0	0	50	3	4245120	0.362421	1
NAV3	23591	1077	-25	1217736	346968	0	2	0	0	23	0	3114288	0.363264	1
RIPK4	302894	182	30	390744	124416	0	1	1	0	50	5	4854672	0.363313	1
MGAM	196155	846	-7	982512	262080	0	1	0	0	50	0	4331016	0.364279	1
STAT6	2122802	172	52	440640	127008	0	1	0	0	50	2	3882816	0.364651	1
ERBB2	1284992	226	38	644760	191592	0	1	0	0	50	1	4247928	0.365468	1
PLXNA1	422395	494	48	960768	294408	0	1	0	0	50	0	4182984	0.367856	1
WRN	283981	708	2	769104	188856	0	1	0	0	50	1	4417560	0.372755	1
CROCC	681579	247	45	1009872	329328	0	1	0	0	50	0	4269528	0.376423	1
IQSEC2	886836	NaN	77	764496	240552	0	1	0	0	50	1	4578552	0.379302	1
FBN1	399245	304	-1	1542024	374328	0	2	0	0	50	1	4956552	0.380503	1
INTS5	2425755	248	51	485352	176904	0	1	0	0	50	2	4046472	0.380833	1
PIK3CD	533533	204	35	543240	152928	0	1	0	0	50	2	3861648	0.381001	1
HEATR1	461836	603	0	1127232	300744	0	1	0	0	50	0	4692024	0.381026	1
MYBPC2	1038277	491	30	600696	163080	0	1	0	0	50	2	4223664	0.384274	1
MYO15A	911350	192	29	1793880	548640	0	3	1	0	50	1	5119560	0.388527	1
DISP1	236778	210	5	784584	210096	0	1	0	0	50	1	4248576	0.390304	1
NRXN1	8891	1372	-25	841536	236952	0	1	0	0	50	0	3393288	0.390519	1
SAP130	541058	248	36	545472	174240	0	1	0	0	50	2	4391928	0.391262	1
CDC42BPG	2740031	204	61	787608	249192	0	1	0	0	50	2	5401296	0.391827	1
SMC1B	461206	199	17	662400	159696	0	1	0	0	50	1	3967776	0.393624	1
MYH3	60385	749	-41	1028160	263304	0	1	0	0	50	1	5495112	0.394277	1
XKR6	125681	704	26	317448	100728	0	1	0	0	30	3	2586312	0.398782	1
HLTF	369132	386	8	540432	135648	0	1	0	0	50	4	4898808	0.402135	1
CLASP2	463864	393	9	788688	219816	0	1	0	0	50	2	5223744	0.402509	1
RICTOR	193512	336	-2	900216	239616	0	1	1	0	50	2	5947560	0.403283	1
CACNA1G	1559131	196	19	1250424	379728	0	1	0	0	50	0	4768416	0.407561	1
UNC13A	1029781	246	37	906264	233352	0	1	0	0	50	0	3425472	0.410313	1
FAM186A	NaN	NaN	NaN	1188648	341928	0	1	0	0	50	2	8360136	0.411669	1
CNTNAP5	1260	1308	-14	683784	183024	0	1	0	0	50	2	4771080	0.414163	1
FLT4	855370	515	13	709488	201168	0	2	2	0	50	3	3866328	0.415629	1
EHMT1	977227	583	38	685296	189504	0	1	0	0	50	1	3788280	0.418425	1
ADAMTS19	38096	1075	-16	631944	169848	0	1	0	0	50	2	3940056	0.421508	1
ABCA10	137274	415	-43	824400	207216	0	1	0	0	50	1	4504896	0.422073	1
CEP290	150984	429	-18	1345320	307512	0	2	0	0	12	0	1180728	0.422789	1
CASZ1	809310	433	27	891000	265464	0	1	0	0	37	1	4300488	0.426084	1
IRS2	217826	438	4	642456	226080	0	1	0	0	50	3	4288104	0.426737	1
TRPM2	1023429	308	54	782280	219528	0	1	0	0	50	1	3998232	0.428095	1
COL6A2	742075	538	10	580608	174096	0	1	0	0	50	3	4295160	0.429299	1
CFH	198896	941	-26	657504	162432	0	1	1	0	50	3	4705632	0.440087	1
SAMD9L	362550	625	8	818856	209088	0	1	0	0	50	1	3995136	0.443087	1
TTC28	NaN	NaN	NaN	1253808	373536	0	1	0	0	50	2	8391744	0.44955	1
NRAP	195180	587	1	925200	232344	0	1	0	0	50	1	4150224	0.449856	1
DNAJC13	210456	538	14	1194192	307440	0	1	0	0	38	0	3965976	0.451716	1
RP1	148553	735	-8	1108008	292320	0	2	1	0	50	2	4250376	0.45218	1
PHTF2	246673	730	25	404784	109296	0	1	0	0	31	2	2682072	0.452863	1
FLG2	387153	671	6	1190664	361080	0	2	0	0	32	0	2297664	0.46077	1
CPS1	158852	465	-1	791424	218376	0	1	0	0	30	0	2541384	0.462854	1
TG	237421	677	9	1431936	403632	0	1	0	0	50	0	4574592	0.464568	1
MYO5A	517214	386	19	985320	251928	0	1	0	0	50	1	4211784	0.465907	1
ATRX	548517	NaN	8	1325304	319536	0	1	0	0	50	0	4197816	0.467432	1
TNRC6B	502506	484	34	963792	270216	0	1	0	0	41	1	3978144	0.477733	1
IFT172	1218835	179	39	926496	248976	0	1	0	0	50	1	4270536	0.477888	1
UBR3	340876	631	32	1000152	256752	0	1	0	0	50	1	4390200	0.478246	1
DIDO1	961230	336	40	1139472	352008	0	1	0	0	50	1	4657680	0.481054	1
ZMYM3	728738	NaN	25	712440	200592	0	2	0	0	12	1	1724544	0.48264	1
RFX6	206546	730	-19	486792	131184	0	1	0	0	50	4	3531600	0.483065	1
EP400	408569	269	27	1586088	482544	0	1	0	0	45	0	4791888	0.483392	1
WDFY4	NaN	NaN	NaN	1642680	473904	0	1	0	0	50	2	8492112	0.483672	1
ZFHX4	72333	731	8	1841112	511344	0	1	0	0	50	0	5460408	0.489708	1
LCT	493727	403	28	986472	277128	0	2	0	0	50	3	4480056	0.494228	1
AHDC1	738004	217	25	768816	272304	0	2	0	0	3	0	592920	0.495713	1
CHD2	243747	332	14	976104	242352	0	1	0	0	50	1	3811608	0.496781	1
PRKDC	902699	459	27	2175120	574128	0	2	1	0	50	2	4618008	0.496963	1
KDM6A	59340	NaN	36	734904	197784	0	1	2	0	50	2	4273128	0.496973	1
ITGB4	1885370	198	27	967752	282888	0	1	0	0	31	0	2770920	0.501831	1
KDM5B	463071	378	35	805968	217656	0	1	1	0	50	2	3944448	0.502695	1
LTBP2	782985	242	42	942768	268128	0	1	2	0	50	2	4612824	0.50278	1
LAMB1	481432	406	11	945504	240984	0	1	0	0	50	2	5392944	0.503631	1
STAB2	907417	599	10	1352880	359568	0	1	0	0	21	0	2325600	0.505012	1
DCTN1	1086740	343	42	664200	193536	0	1	0	0	50	2	3718584	0.510113	1
PTPRG	223467	890	7	761040	201024	0	1	0	0	50	2	4158720	0.518605	1
DNAH11	118223	671	8	2376864	625320	0	2	1	0	50	1	5229576	0.526431	1
ZNF469	NaN	NaN	NaN	1897992	646920	0	1	0	0	50	2	8665128	0.527294	1
TSC2	1722112	181	44	927072	280368	0	1	2	0	50	2	4223304	0.528068	1
RANBP2	365106	418	20	1671048	442944	0	1	0	0	50	0	4318632	0.537823	1
CLMN	207561	612	30	520416	139896	0	1	0	0	13	0	821160	0.539054	1
DOT1L	1658089	199	28	780120	240264	0	1	0	0	21	0	1971072	0.545883	1
DYNC1H1	1456679	196	38	2415024	662760	0	1	0	0	50	0	6098328	0.546091	1
GTPBP2	1221714	194	46	305136	95544	0	1	0	0	10	0	741240	0.559994	1
ARHGAP21	164987	309	-3	1008288	281880	0	1	1	0	50	2	4552128	0.562452	1
ZFHX3	122465	495	-11	1867608	540360	0	1	0	0	47	0	4473936	0.565028	1
TEX15	352456	346	11	1443168	367344	0	1	0	0	19	0	2122776	0.567601	1
CUBN	529248	641	-4	1902240	503568	0	1	0	0	50	0	4461552	0.572674	1
ESPL1	1677275	191	49	1064160	336168	0	2	0	0	50	3	4050720	0.572914	1
VPS13C	115338	586	14	1993392	517824	0	1	0	0	50	0	4625352	0.576571	1
PDCD6IP	293448	409	9	455904	125136	0	2	4	0	22	6	1876176	0.578251	1
DNAH6	NaN	NaN	NaN	2186496	574200	0	1	0	0	50	2	8592408	0.581761	1
TET2	188424	632	24	1042920	282024	0	1	0	0	45	1	3582000	0.581763	1
NCOR1	954548	370	-18	1265400	355248	0	1	0	0	50	1	4143672	0.581819	1
CAD	1238919	230	39	1128456	351144	0	1	1	0	50	1	3692304	0.599456	1
ZNF236	124234	597	17	961920	260208	0	1	0	0	50	2	3505824	0.609614	1
ARID1A	975965	182	27	1151856	345888	0	1	0	0	37	1	3554640	0.620897	1
SRRM2	1717244	210	42	1320552	475488	0	1	0	0	23	0	2594232	0.637411	1
MGA	765304	256	41	1558584	448056	0	2	0	0	10	2	1416816	0.642269	1
LRP1B	8988	1120	-11	2467656	590904	0	2	0	0	22	0	2865456	0.66593	1
SPTB	584151	204	38	1219176	334296	0	1	0	0	50	2	3709656	0.676629	1
LAD1	857879	209	26	262944	80496	0	2	0	0	2	0	144144	0.697171	1
DNAH1	1095946	229	55	2223144	608184	0	1	0	0	33	0	3571416	0.710505	1
MAP1A	794398	269	37	1390608	428112	0	1	0	0	18	0	2092968	0.733596	1
ARHGAP39	1706542	291	12	564192	167832	0	1	0	0	4	0	460080	0.737756	1
SYNE2	525935	430	41	3680280	905616	0	5	0	0	6	0	1509480	0.77982	1
LRP2	420134	683	14	2469888	614592	0	5	0	0	7	0	1191600	0.779915	1
PTPRM	66398	696	-17	770256	207360	0	2	0	0	13	2	1453896	0.783745	1
DOCK4	133354	718	-18	1047096	271584	0	2	0	0	5	1	601128	0.786238	1
ZNFX1	886628	261	50	988056	266688	0	1	0	0	12	0	1265976	0.78829	1
APC2	2352825	221	38	1107360	397728	0	2	0	0	10	0	936072	0.792961	1
HERC2	219134	1011	-32	2488824	723744	0	1	2	0	50	2	5238072	0.806088	1
ALS2	438202	523	29	875736	243576	0	1	0	0	4	0	487008	0.873762	1
RYR2	86856	1024	-24	2627856	681264	0	2	0	0	11	0	1741464	0.874987	1
DYNC2H1	134215	883	-19	2286360	586656	0	1	0	0	8	0	1164816	0.898767	1
ANK3	213806	634	-8	2294280	651312	0	1	0	0	12	0	1907496	0.907973	1
EYS	28896	1167	-23	1638864	424152	0	1	0	0	9	0	1284048	0.920364	1
FAT4	15815	726	-10	2501064	741096	0	3	0	0	3	0	1081080	0.937524	1
MAP1B	410285	427	30	1247400	357696	0	1	0	0	9	0	888624	0.93799	1
GPR179	1101194	504	10	1179648	363888	0	2	0	0	9	2	1062720	0.953958	1
TTN	172693	713	23	18752688	5319864	0	6	0	0	0	0	5319864	0.95861	1
VPS13D	490718	340	28	2271600	632088	0	1	0	0	11	0	1378512	0.961557	1
PKD1L1	239031	377	12	1471824	423360	0	2	0	0	3	0	626832	0.967779	1
KALRN	315141	549	32	1592712	426672	0	1	0	0	7	0	916056	0.967807	1
FSIP2	44989	953	4	3607272	946224	0	1	0	0	5	0	1286568	0.96894	1
BAZ1B	929895	162	48	778032	200016	0	1	0	0	4	0	438480	0.969975	1
SMG1	790295	125	37	1905552	520992	0	1	0	0	8	0	1073880	0.96998	1
DNAH10	1032254	482	39	2338488	626328	0	1	0	0	10	1	1971936	0.970656	1
HERC1	706823	369	40	2499768	717336	0	2	0	0	4	0	1033776	0.971302	1
AHNAK2	854493	205	30	2872152	888840	0	1	0	0	7	0	1452024	0.979813	1
TNXB	2242514	203	33	2439648	775296	0	3	0	0	0	0	775296	0.981202	1
FAT3	32222	1011	-33	2307096	667656	0	1	0	0	6	0	1067472	0.985863	1
CMYA5	263588	684	38	2065104	583056	0	1	0	0	6	0	954504	0.985925	1
GOLGB1	300562	591	28	1710720	419904	0	1	0	0	1	0	466704	0.991349	1
MAPK7	630769	332	11	401112	133488	0	1	0	0	1	0	163080	0.992069	1
MUC5B	1400716	311	46	2799360	978912	0	1	0	0	2	0	1079496	0.993874	1
PLXNB1	1401411	263	32	1071936	343296	0	1	0	0	1	0	407952	0.994267	1
MUC16	551668	537	-61	7070760	2402568	0	5	2	0	2	2	2483712	0.998305	1
DOCK5	178665	512	14	1001664	254808	0	1	0	0	1	0	304344	0.998398	1
DMXL1	305800	381	28	1574856	423576	0	1	0	0	1	0	470376	0.998563	1
AGT	422372	568	6	241416	76968	0	2	1	0	0	1	76968	0.999078	1
A1BG	1621097	406	-25	247536	80352	0	0	0	0	50	4	4020624	1	1
A1CF	113129	613	19	330048	92880	0	0	0	0	50	2	4069080	1	1
A2BP1	2474	1138	-47	245808	65016	0	0	0	0	50	3	4442184	1	1
A2LD1	NaN	NaN	NaN	75024	25632	0	0	0	0	50	2	8264664	1	1
A2M	348389	364	17	770184	215856	0	0	0	0	50	1	5304816	1	1
A2ML1	300254	407	12	763200	210096	0	0	0	0	32	2	3210912	1	1
A4GALT	808038	168	72	174168	56088	0	0	0	0	50	1	3954168	1	1
A4GNT	190056	464	9	174600	48096	0	0	0	0	50	1	4514760	1	1
AAAS	1701810	166	58	280584	87264	0	0	0	0	50	0	4177008	1	1
AACS	894670	306	13	357120	93672	0	0	0	0	50	0	3973680	1	1
AADAC	200470	526	2	205776	57312	0	0	0	0	50	1	4785120	1	1
AADACL2	91028	611	-5	207432	56520	0	0	0	0	50	0	4607568	1	1
AADACL3	145424	454	23	181080	50256	0	0	0	0	50	1	3976344	1	1
AADAT	132912	831	-13	229320	57960	0	0	0	0	50	0	5026032	1	1
AAGAB	312039	320	45	168984	43560	0	0	0	0	50	1	4516488	1	1
AAK1	639466	309	35	497952	142704	0	0	0	0	50	1	4973544	1	1
AAMP	730654	197	33	227232	63720	0	0	0	0	50	0	3743424	1	1
AANAT	1202221	197	29	126432	40104	0	0	0	0	50	0	4196304	1	1
AARS	1335968	139	42	503064	142128	0	0	0	0	20	0	1800216	1	1
AARS2	1037256	312	54	496800	160704	0	0	0	0	50	1	3998232	1	1
AARSD1	1507064	201	26	318312	85608	0	0	0	0	50	3	3563208	1	1
AASDH	639545	594	5	568296	155952	0	0	0	0	50	1	5338872	1	1
AASDHPPT	86519	753	-16	163296	41904	0	0	0	0	50	4	4750272	1	1
AASS	57655	988	-13	489024	131544	0	0	0	0	50	2	4939632	1	1
AATF	668463	384	16	297504	75528	0	0	0	0	50	0	4132368	1	1
AATK	1737949	243	22	678096	224568	0	0	0	0	10	0	1238400	1	1
ABAT	402778	358	-10	267840	69768	0	0	0	0	50	0	4228632	1	1
ABCA1	195112	637	-18	1183968	324144	0	0	0	0	50	0	4944312	1	1
ABCA12	526764	857	9	1367568	365832	0	0	0	0	50	0	4304304	1	1
ABCA13	93300	878	-11	2604600	689832	0	0	0	0	21	0	3403296	1	1
ABCA2	1951939	202	40	1267200	388224	0	0	0	0	50	0	4326552	1	1
ABCA3	2220466	233	46	872784	257976	0	0	1	0	50	2	4464864	1	1
ABCA4	512482	370	-2	1185120	330768	0	0	0	0	50	0	3423960	1	1
ABCA5	52620	314	-50	876744	220752	0	0	0	0	50	1	4518720	1	1
ABCA6	240031	493	-39	862200	219096	0	0	0	0	50	0	4046976	1	1
ABCA8	295848	637	-41	837000	220104	0	0	0	0	50	0	4326768	1	1
ABCA9	263023	602	-42	859608	226224	0	0	0	0	50	0	4421736	1	1
ABCB1	287293	822	0	667512	185904	0	0	1	0	50	2	3997368	1	1
ABCB10	255826	277	20	367632	122040	0	0	0	0	50	0	3973968	1	1
ABCB11	223582	560	1	690120	189864	0	0	0	0	50	0	4140144	1	1
ABCB4	225315	837	8	670824	186912	0	0	0	0	50	0	3945600	1	1
ABCB5	164218	648	4	664848	181656	0	0	0	0	50	1	3848040	1	1
ABCB6	773232	177	36	428184	133632	0	0	0	0	50	1	4037688	1	1
ABCB7	183021	NaN	-5	391464	110952	0	0	0	0	50	0	3935520	1	1
ABCB8	622098	373	41	359568	119736	0	0	0	0	50	0	5084640	1	1
ABCB9	1093113	196	47	386064	120456	0	0	0	0	15	1	1641240	1	1
ABCC1	409366	264	33	791280	227376	0	0	0	0	50	1	3718296	1	1
ABCC10	1270265	230	49	719280	246456	0	0	0	0	50	1	4834008	1	1
ABCC11	216539	578	-22	717264	203976	0	0	0	0	50	0	5154624	1	1
ABCC12	229669	628	-27	706752	198720	0	0	0	0	50	2	5498424	1	1
ABCC2	1035115	171	30	802008	226584	0	0	0	0	50	1	3841848	1	1
ABCC3	1585602	196	18	790776	243432	0	0	0	0	50	0	4911840	1	1
ABCC4	200377	596	30	701136	194184	0	0	0	0	32	2	2661264	1	1
ABCC6	385823	188	23	771624	246384	0	0	0	0	50	3	4458744	1	1
ABCC9	529911	984	-17	837216	229824	0	0	0	0	50	0	3544632	1	1
ABCD1	1910154	NaN	37	370008	121176	0	0	0	0	50	0	4593816	1	1
ABCD2	70113	596	-16	382032	105912	0	0	0	0	50	2	4563432	1	1
ABCD3	459824	348	-8	359424	93960	0	0	0	0	50	0	4605984	1	1
ABCD4	652027	358	47	319608	89280	0	0	0	0	50	2	4088520	1	1
ABCE1	189309	1139	32	322416	81720	0	0	2	0	3	3	375408	1	1
ABCF1	2080582	271	32	452952	116424	0	0	0	0	50	0	4375152	1	1
ABCF2	610106	290	32	335736	89136	0	0	0	0	50	0	4686120	1	1
ABCG1	289449	464	75	378648	110160	0	0	0	0	50	0	3472920	1	1
ABCG2	432576	209	-7	344232	93816	0	0	0	0	50	0	4334256	1	1
ABCG4	1258103	195	57	332640	98712	0	0	0	0	50	1	4749336	1	1
ABCG5	544941	480	35	333648	99216	0	0	0	0	50	1	4975920	1	1
ABCG8	501561	480	30	348336	99216	0	0	0	0	50	0	4952160	1	1
ABHD1	1214097	238	50	207432	63432	0	0	0	0	50	2	4599720	1	1
ABHD10	239044	250	10	157752	45072	0	0	0	0	50	1	4267080	1	1
ABHD11	1082063	214	54	204048	64008	0	0	0	0	50	0	5011560	1	1
ABHD12	608597	348	-3	220968	60912	0	0	0	0	50	1	3863952	1	1
ABHD12B	411016	431	41	157608	41112	0	0	0	0	50	2	4975200	1	1
ABHD13	71759	952	-32	171432	48456	0	0	0	0	50	0	3673152	1	1
ABHD14A	1045639	224	36	133560	46152	0	0	0	0	50	0	3600216	1	1
ABHD14B	1045639	224	36	104760	34560	0	0	0	0	50	0	3600216	1	1
ABHD15	802576	353	23	226800	78408	0	0	0	0	50	0	4284432	1	1
ABHD2	639252	388	22	223848	59976	0	0	0	0	50	2	5415048	1	1
ABHD3	269726	244	57	213552	59040	0	0	0	0	50	0	4104216	1	1
ABHD4	975314	380	49	177192	50688	0	0	0	0	50	0	4872024	1	1
ABHD5	103561	437	33	181800	50184	0	0	0	0	50	3	4982040	1	1
ABHD6	611196	221	43	177840	48096	0	0	0	0	50	0	4212864	1	1
ABHD8	842088	211	43	217728	70848	0	0	0	0	50	0	4376592	1	1
ABI1	342602	447	30	271512	79704	0	0	0	0	50	0	4718448	1	1
ABI2	415048	298	23	246096	70128	0	0	0	0	50	0	4094640	1	1
ABI3	816202	346	24	183528	60336	0	0	0	0	50	0	4930488	1	1
ABI3BP	459170	548	-1	572184	154872	0	0	0	0	50	0	5060952	1	1
ABL1	505506	211	29	592920	178848	0	0	0	0	50	0	4150800	1	1
ABL2	328468	301	6	624816	185616	0	0	0	0	50	1	4945176	1	1
ABLIM1	267957	257	13	440712	115920	0	0	0	0	50	1	4043952	1	1
ABLIM2	172573	230	36	355752	91368	0	0	0	0	50	0	3712032	1	1
ABLIM3	339889	423	17	369360	93744	0	0	0	0	50	0	4391064	1	1
ABP1	763140	604	19	377136	114048	0	0	0	0	50	0	4784256	1	1
ABR	1346718	270	22	477216	129096	0	0	0	0	50	0	4067568	1	1
ABRA	113560	708	18	194976	53856	0	0	0	0	50	1	3889224	1	1
ABT1	411992	498	24	136944	42120	0	0	0	0	50	3	5457888	1	1
ABTB1	679358	336	45	248328	72000	0	0	0	0	50	0	4257576	1	1
ABTB2	769733	368	32	433728	124416	0	0	0	0	50	0	4198752	1	1
ACAA1	302137	411	32	217800	67104	0	0	0	0	50	0	4206456	1	1
ACAA2	290591	530	35	206424	59256	0	0	0	0	50	2	3916296	1	1
ACACA	526151	346	13	1259568	344664	0	0	0	0	7	0	892440	1	1
ACAD10	599161	203	33	561960	163152	0	0	2	0	50	2	4002552	1	1
ACAD11	210777	598	19	413136	109368	0	0	0	0	50	1	3481488	1	1
ACAD8	270350	623	21	217872	60768	0	0	0	0	50	0	3619872	1	1
ACAD9	1117839	382	54	325440	92304	0	0	0	0	50	0	4131936	1	1
ACADL	190249	696	2	226800	61128	0	0	0	0	50	0	4085640	1	1
ACADM	152734	578	-13	226368	59184	0	0	0	0	50	1	4824936	1	1
ACADS	1741363	349	42	212400	63000	0	0	0	0	50	0	3808080	1	1
ACADSB	256010	673	17	228168	61056	0	0	0	0	50	1	3785976	1	1
ACADVL	1782958	316	21	341496	100440	0	0	0	0	50	0	3361464	1	1
ACAN	561599	560	-1	1240776	414000	0	0	0	0	50	1	5231880	1	1
ACAP1	1911735	206	36	384408	114336	0	0	0	0	50	0	4464000	1	1
ACAP2	431673	561	43	421488	102312	0	0	0	0	50	0	4151232	1	1
ACAP3	1744013	273	28	437112	124272	0	0	0	0	50	2	4610880	1	1
ACAT1	417904	695	19	223776	63504	0	0	0	0	50	0	5995368	1	1
ACAT2	648197	420	22	204840	59976	0	0	0	0	50	1	5044320	1	1
ACBD3	756400	214	24	274536	74736	0	0	0	0	50	1	5103360	1	1
ACBD4	806811	207	32	204192	31680	0	0	0	0	50	0	4499712	1	1
ACBD5	383472	555	36	282456	68760	0	0	0	0	50	2	3839040	1	1
ACBD6	543108	445	12	149472	39960	0	0	0	0	50	0	4145616	1	1
ACBD7	254900	620	21	49104	11592	0	0	0	0	50	0	3416688	1	1
ACCN1	34504	1007	-15	381240	112320	0	0	0	0	50	0	4933944	1	1
ACCN2	1003045	211	56	300816	81288	0	0	0	0	50	0	4015656	1	1
ACCN3	622098	373	41	297144	81504	0	0	0	0	50	0	5084640	1	1
ACCN4	554323	403	33	334440	105552	0	0	0	0	50	2	3945816	1	1
ACCN5	43787	643	-2	268848	67248	0	0	0	0	50	0	4236120	1	1
ACCS	345807	680	3	264096	72864	0	0	0	0	50	2	4352112	1	1
ACCSL	389604	680	1	300168	80640	0	0	0	0	50	1	3940704	1	1
ACD	1065785	147	41	274896	91440	0	0	0	0	50	0	5697504	1	1
ACE	874574	267	-20	714960	197208	0	0	0	0	50	0	4153464	1	1
ACE2	179295	NaN	32	431208	105984	0	0	0	0	50	4	4749480	1	1
ACER1	943949	407	31	139824	36648	0	0	0	0	50	0	3657384	1	1
ACER2	496889	421	24	144072	39096	0	0	0	0	50	2	4703112	1	1
ACER3	279729	351	36	146088	36216	0	0	0	0	50	3	3724992	1	1
ACHE	1339207	433	48	322056	108648	0	0	0	0	50	0	4844448	1	1
ACIN1	1261207	185	41	708768	208584	0	0	0	0	50	0	4363056	1	1
ACLY	1857838	191	33	577080	161208	0	0	0	0	50	0	4578624	1	1
ACMSD	275440	496	15	181008	45576	0	0	0	0	50	0	3701952	1	1
ACN9	146007	987	-9	65088	17424	0	0	0	0	50	0	4133592	1	1
ACO1	290567	424	-18	465768	128232	0	0	0	0	50	0	3778272	1	1
ACO2	1474160	162	69	404424	116784	0	0	0	0	50	0	3836088	1	1
ACOT1	NaN	NaN	NaN	206856	68328	0	0	0	0	50	2	8086536	1	1
ACOT11	688014	415	18	346392	96840	0	0	0	0	50	1	4542336	1	1
ACOT12	114956	831	16	294048	78768	0	0	0	0	50	1	3600648	1	1
ACOT13	421216	362	24	74304	21816	0	0	0	0	50	0	4025736	1	1
ACOT2	606300	169	39	237168	78192	0	0	0	0	50	0	4168080	1	1
ACOT4	606300	169	39	208944	66240	0	0	0	0	50	0	4168080	1	1
ACOT6	606300	169	39	107064	29016	0	0	0	0	50	0	4168080	1	1
ACOT7	643590	176	26	239328	69768	0	0	0	0	50	0	3778560	1	1
ACOT8	742720	180	48	167688	47232	0	0	0	0	50	2	3115512	1	1
ACOT9	473183	NaN	48	244656	59256	0	0	0	0	50	0	4026600	1	1
ACOX1	1667990	194	22	375192	100872	0	0	0	0	50	2	5503896	1	1
ACOX2	551037	265	33	354312	100152	0	0	0	0	50	1	4281120	1	1
ACOX3	138504	332	47	364824	104112	0	0	0	0	50	0	3963744	1	1
ACOXL	NaN	NaN	NaN	306648	84528	0	0	0	0	50	2	8102736	1	1
ACP1	304765	624	-18	116928	24336	0	0	0	0	50	0	3588048	1	1
ACP2	1274054	198	38	224280	65808	0	0	0	0	50	0	3721968	1	1
ACP5	1152381	272	31	163368	50904	0	0	0	0	50	0	3962808	1	1
ACP6	NaN	NaN	NaN	224928	61272	0	0	0	0	50	2	8079480	1	1
ACPL2	333903	352	22	247896	68112	0	0	0	0	50	0	4754664	1	1
ACPP	210154	765	13	226080	59040	0	0	0	0	50	0	4448592	1	1
ACPT	652250	593	27	211968	73800	0	0	0	0	50	2	4543920	1	1
ACR	669934	295	41	211248	66528	0	0	0	0	50	0	4141080	1	1
ACRBP	2816983	210	61	282816	77904	0	0	0	0	50	2	5169240	1	1
ACRC	848605	NaN	39	370296	88488	0	0	0	0	50	1	3122064	1	1
ACRV1	564542	595	13	140184	34776	0	0	0	0	50	0	4590720	1	1
ACSBG1	421357	314	52	376416	105048	0	0	0	0	50	0	4075416	1	1
ACSBG2	1332100	417	40	353088	91224	0	0	0	0	50	2	4770288	1	1
ACSF3	1277584	239	40	291240	90432	0	0	0	0	50	1	4563144	1	1
ACSL1	311713	515	30	369936	100296	0	0	0	0	50	1	4784616	1	1
ACSL3	261505	361	14	378720	100584	0	0	0	0	50	1	4523184	1	1
ACSL4	209488	NaN	44	374544	98064	0	0	0	0	50	0	5064480	1	1
ACSL5	184750	409	-4	391968	104832	0	0	0	0	50	1	4012416	1	1
ACSL6	331471	484	25	395352	108360	0	0	0	0	50	2	4833144	1	1
ACSM1	175989	641	11	301752	83592	0	0	0	0	50	1	5020128	1	1
ACSM2A	181483	823	6	301680	84096	0	0	0	0	50	0	3713112	1	1
ACSM2B	166410	726	-6	301824	83952	0	0	0	0	50	2	4153248	1	1
ACSM3	211686	580	23	336888	90360	0	0	0	0	50	0	4102632	1	1
ACSM4	1157790	439	27	304272	82584	0	0	0	0	50	0	4174848	1	1
ACSS1	572146	563	-18	353808	104544	0	0	0	0	50	1	4148712	1	1
ACSS2	1004645	205	44	376560	102312	0	0	0	0	50	1	5284080	1	1
ACSS3	26211	1037	-20	355968	102600	0	0	0	0	50	2	4478616	1	1
ACTA1	243405	361	29	195624	54504	0	0	0	0	50	3	4080024	1	1
ACTA2	181406	267	30	197928	53928	0	0	0	0	50	3	3518064	1	1
ACTB	1906749	195	34	192384	55584	0	0	0	0	50	0	4601808	1	1
ACTBL2	160055	456	3	188784	55944	0	0	0	0	50	2	3696552	1	1
ACTC1	521214	306	-1	195192	54936	0	0	0	0	50	1	4724424	1	1
ACTG1	3582152	268	26	191952	56016	0	0	0	0	50	0	3633840	1	1
ACTG2	1036341	284	45	197496	54144	0	0	0	0	50	0	4998528	1	1
ACTL6A	399933	477	11	232056	58680	0	0	0	0	50	1	4319712	1	1
ACTL6B	1884430	247	60	226008	61920	0	0	0	0	50	0	4647240	1	1
ACTL7A	336944	471	9	217656	64872	0	0	0	0	50	1	4033224	1	1
ACTL7B	336944	471	9	206280	64152	0	0	0	0	50	1	4033224	1	1
ACTL8	249962	416	27	183960	55584	0	0	0	0	50	2	4155480	1	1
ACTL9	536422	487	-47	201096	69552	0	0	0	0	50	2	6256944	1	1
ACTN1	609757	344	44	484560	126504	0	0	0	0	50	2	4802040	1	1
ACTN2	427180	682	-10	476280	120960	0	0	0	0	50	0	3012192	1	1
ACTN3	1343990	194	62	472176	130032	0	0	0	0	50	1	4045392	1	1
ACTR10	291132	545	21	220464	60984	0	0	0	0	50	0	4435200	1	1
ACTR1A	871726	178	41	197280	55656	0	0	0	0	50	0	4365792	1	1
ACTR1B	362146	520	25	196056	56880	0	0	0	0	50	3	5184144	1	1
ACTR2	606183	343	31	210240	56736	0	0	0	0	50	1	5478840	1	1
ACTR3	402980	629	15	222696	58320	0	0	0	0	50	0	4296960	1	1
ACTR3B	190917	535	5	222120	58896	0	0	0	0	50	0	4149720	1	1
ACTR3C	NaN	NaN	NaN	112824	29952	0	0	0	0	50	2	8048160	1	1
ACTR5	358558	551	35	311256	90072	0	0	0	0	50	2	4240008	1	1
ACTR6	184664	650	9	215208	51120	0	0	0	0	50	2	4833576	1	1
ACTR8	128709	552	39	327744	88056	0	0	0	0	50	2	3450744	1	1
ACTRT1	938	NaN	-35	188640	55656	0	0	0	0	50	3	4876560	1	1
ACVR1	81110	935	2	267696	70560	0	0	0	0	50	0	4655376	1	1
ACVR1B	493265	371	27	282888	79776	0	0	0	0	50	1	3351096	1	1
ACVR1C	79510	911	7	255888	71136	0	0	0	0	50	0	3942648	1	1
ACVR2A	90992	951	-2	272232	69480	0	0	0	0	50	0	4144320	1	1
ACVR2B	337567	514	28	265896	75600	0	0	0	0	50	1	4864464	1	1
ACVRL1	493265	371	27	258120	76248	0	0	0	0	50	1	3351096	1	1
ACY1	1045639	224	36	216720	60408	0	0	0	0	50	0	3600216	1	1
ACY3	1408104	424	60	161784	50760	0	0	0	0	50	0	3695040	1	1
ACYP1	919043	222	47	67968	16488	0	0	0	0	3	0	310392	1	1
ACYP2	619188	448	11	53784	13608	0	0	0	0	50	2	3905136	1	1
ADA	801801	171	42	193464	51912	0	0	0	0	50	0	4091328	1	1
ADAD1	227942	612	-14	304560	79272	0	0	0	0	50	0	3682368	1	1
ADAD2	582429	364	12	330912	109296	0	0	0	0	28	0	2891736	1	1
ADAL	823006	415	50	195336	49608	0	0	0	0	50	0	4973040	1	1
ADAM10	506165	386	31	399600	98712	0	0	0	0	50	1	4236984	1	1
ADAM11	1224408	175	31	406224	115200	0	0	0	0	50	0	4215600	1	1
ADAM15	1696720	214	44	448344	130968	0	0	0	0	50	2	4851576	1	1
ADAM17	691902	278	38	442152	108000	0	0	0	0	50	1	4577616	1	1
ADAM18	175645	764	4	400248	96120	0	0	0	0	50	0	4214664	1	1
ADAM19	261911	1079	45	480960	133992	0	0	0	0	50	0	3397464	1	1
ADAM2	12694	576	-2	399960	94680	0	0	0	0	50	0	5716224	1	1
ADAM20	333836	706	26	398160	106200	0	0	0	0	50	1	4991904	1	1
ADAM21	423685	706	22	368784	99720	0	0	0	0	50	1	5219712	1	1
ADAM22	178742	722	17	507960	126648	0	0	0	0	50	0	3922776	1	1
ADAM23	290387	726	16	447696	113688	0	0	0	0	50	1	4501800	1	1
ADAM28	55817	565	5	431568	102384	0	0	0	0	50	0	5235264	1	1
ADAM29	49942	889	-36	421776	110232	0	0	0	0	50	0	3750120	1	1
ADAM30	390094	560	9	403344	109224	0	0	0	0	50	1	4120272	1	1
ADAM33	942842	353	32	420984	125064	0	0	0	0	50	0	4308912	1	1
ADAM7	56052	741	6	409392	98208	0	0	0	0	50	0	4686768	1	1
ADAM8	339279	452	-12	442080	94680	0	0	0	0	50	0	4338432	1	1
ADAM9	389317	428	22	437112	112824	0	0	0	0	50	1	5416416	1	1
ADAMDEC1	57540	741	5	251568	64872	0	0	0	0	50	0	4906656	1	1
ADAMTS1	33367	441	-72	493848	140328	0	0	0	0	50	1	3246984	1	1
ADAMTS12	373086	875	7	830880	222984	0	0	0	0	50	1	4419000	1	1
ADAMTS14	546305	566	37	630000	183240	0	0	0	0	50	0	4893120	1	1
ADAMTS15	686411	396	0	472464	149832	0	0	0	0	50	1	3723120	1	1
ADAMTS16	89385	683	-23	636696	176112	0	0	0	0	50	3	4636584	1	1
ADAMTS17	143599	755	-36	565488	163296	0	0	0	0	50	0	4823928	1	1
ADAMTS18	61971	1102	-26	638280	172584	0	0	0	0	50	0	5589360	1	1
ADAMTS2	1496298	677	-4	636768	182952	0	0	0	0	11	0	1187856	1	1
ADAMTS20	126632	906	-21	1017792	253152	0	0	0	0	50	3	4307472	1	1
ADAMTS3	70065	633	-15	636336	163728	0	0	0	0	50	2	4924512	1	1
ADAMTS4	728669	234	37	415008	134928	0	0	0	0	50	0	4556304	1	1
ADAMTS5	33106	441	-79	466776	142560	0	0	0	0	50	1	3043296	1	1
ADAMTS6	275284	480	5	594936	149400	0	0	0	0	50	2	4488120	1	1
ADAMTS7	507164	413	46	848232	264816	0	0	0	0	50	0	4420800	1	1
ADAMTS8	693280	382	-6	444816	138816	0	0	0	0	50	0	3953664	1	1
ADAMTS9	90552	783	-10	1023120	265536	0	0	0	0	50	0	5706576	1	1
ADAMTSL1	313133	527	-18	903168	263880	0	0	0	0	50	1	5179824	1	1
ADAMTSL2	1869593	315	35	495216	136368	0	0	0	0	50	0	4265856	1	1
ADAMTSL3	112410	888	-7	883728	237744	0	0	0	0	50	2	5790240	1	1
ADAMTSL4	1475649	152	31	550656	176832	0	0	0	0	50	3	4128840	1	1
ADAMTSL5	2122824	221	35	240480	74016	0	0	0	0	50	0	3685248	1	1
ADAP1	737267	310	41	199152	52488	0	0	0	0	50	0	4358232	1	1
ADAP2	594135	209	20	203256	52920	0	0	0	0	50	0	3880512	1	1
ADAR	1927515	403	36	630432	176760	0	0	0	0	50	0	3484944	1	1
ADARB1	596496	250	42	379152	112680	0	0	0	0	50	2	4159080	1	1
ADARB2	284080	633	8	366120	121176	0	0	0	0	50	0	4152816	1	1
ADAT1	449343	354	18	262656	71064	0	0	0	0	50	0	4314024	1	1
ADAT2	299410	495	7	102456	26712	0	0	0	0	50	1	4214088	1	1
ADAT3	NaN	NaN	NaN	167472	60624	0	0	0	0	50	2	8078832	1	1
ADC	756118	264	21	237456	69048	0	0	0	0	50	0	4012272	1	1
ADCK1	427928	517	24	271872	76320	0	0	0	0	50	3	5131368	1	1
ADCK2	354697	567	38	309600	102744	0	0	0	0	50	1	4056912	1	1
ADCK4	1022809	201	31	280872	84384	0	0	0	0	50	1	3498840	1	1
ADCK5	2284602	200	32	297792	91224	0	0	0	0	50	1	4338432	1	1
ADCY10	534611	238	13	861624	209952	0	0	0	0	50	1	5156568	1	1
ADCY4	906124	173	39	549576	170568	0	0	0	0	15	0	1793160	1	1
ADCY5	372027	458	42	642960	192528	0	0	0	0	50	0	4465872	1	1
ADCY6	1715886	328	38	595224	180432	0	0	0	0	50	0	4126320	1	1
ADCY7	304156	520	21	555480	165744	0	0	0	0	50	2	4605192	1	1
ADCY8	45406	771	-7	637560	188856	0	0	0	0	50	0	4628808	1	1
ADCY9	740126	140	19	685800	200232	0	0	0	0	50	0	3854016	1	1
ADCYAP1	272034	531	-13	90504	27864	0	0	0	0	50	0	4444200	1	1
ADCYAP1R1	364216	631	7	251856	65448	0	0	0	0	50	2	3992112	1	1
ADD1	669373	264	45	404856	113760	0	0	0	0	50	0	4240584	1	1
ADD2	659649	592	24	422280	109944	0	0	0	0	50	2	5155560	1	1
ADD3	349258	424	3	370728	99504	0	0	0	0	50	1	4284360	1	1
ADH1A	250334	786	3	195984	55008	0	0	0	0	50	2	4137696	1	1
ADH1B	332785	854	8	194544	56448	0	0	0	0	50	0	4059288	1	1
ADH1C	332785	854	8	194832	56160	0	0	0	0	50	0	4059288	1	1
ADH4	166160	760	1	198000	56232	0	0	0	0	50	0	4496256	1	1
ADH5	192327	549	11	195552	54792	0	0	0	0	50	0	4612176	1	1
ADH6	167884	786	-3	196560	54864	0	0	0	0	50	0	4352760	1	1
ADH7	332944	854	12	215496	59904	0	0	0	0	50	0	3470904	1	1
ADHFE1	259302	268	12	242784	72144	0	0	0	0	50	1	4134456	1	1
ADI1	254699	390	16	95760	23904	0	0	0	0	50	0	4352112	1	1
ADIG	525955	539	39	43488	10296	0	0	0	0	48	1	4483656	1	1
ADIPOQ	449980	384	25	123624	36864	0	0	0	0	50	1	4045536	1	1
ADIPOR1	421206	389	30	194328	55368	0	0	0	0	50	1	4169232	1	1
ADIPOR2	259057	403	29	202464	54360	0	0	0	0	50	2	5425416	1	1
ADK	622159	598	40	198576	49176	0	0	0	0	50	0	5193720	1	1
ADM	860704	273	12	93672	29448	0	0	0	0	50	0	4889016	1	1
ADM2	1075525	207	42	71568	25848	0	0	0	0	50	0	4331736	1	1
ADNP	386595	367	36	567648	149688	0	0	0	0	50	3	4329648	1	1
ADNP2	477656	572	4	562896	173232	0	0	0	0	50	1	4718376	1	1
ADO	176901	852	32	131616	43992	0	0	0	0	50	3	4718160	1	1
ADORA1	469029	453	37	163080	50544	0	0	0	0	50	2	3990312	1	1
ADORA2A	611616	186	54	202752	65736	0	0	0	0	50	3	4087080	1	1
ADORA2B	931951	350	-33	164016	52632	0	0	0	0	50	1	4643640	1	1
ADORA3	374092	330	27	300600	84744	0	0	0	0	50	0	4427424	1	1
ADPGK	1106545	526	43	250848	76824	0	0	0	0	50	1	5268816	1	1
ADPRH	289679	595	40	183168	51408	0	0	0	0	50	0	3258216	1	1
ADPRHL1	808201	223	49	185544	50112	0	0	0	0	50	1	4021128	1	1
ADPRHL2	853740	282	27	184536	56088	0	0	0	0	50	0	4778712	1	1
ADRA1A	259233	692	3	280080	84960	0	0	0	0	50	1	4115736	1	1
ADRA1B	206270	458	31	254016	84456	0	0	0	0	50	1	5306976	1	1
ADRA1D	805921	428	14	275400	97200	0	0	0	0	50	0	3687768	1	1
ADRA2A	285613	547	-1	224640	77328	0	0	0	0	50	0	3610800	1	1
ADRA2B	792336	366	41	217872	72432	0	0	0	0	50	1	5245416	1	1
ADRA2C	326572	592	36	220392	80064	0	0	0	0	50	1	4316688	1	1
ADRB1	272214	502	25	226944	83232	0	0	0	0	50	0	4119120	1	1
ADRB2	298390	408	22	207864	60408	0	0	0	0	50	0	4272912	1	1
ADRB3	672861	356	25	192240	73656	0	0	0	0	50	2	4350888	1	1
ADRBK1	1369264	177	44	368640	95760	0	0	0	0	50	1	4827456	1	1
ADRBK2	149272	580	-13	375048	88704	0	0	0	0	50	1	4572648	1	1
ADRM1	990360	252	9	209304	63072	0	0	0	0	50	0	3615192	1	1
ADSL	445026	427	47	256248	69264	0	0	0	0	50	0	4523328	1	1
ADSS	710088	534	2	242208	64296	0	0	0	0	50	1	5019768	1	1
ADSSL1	681504	208	29	291168	86616	0	0	0	0	50	0	2932200	1	1
AEBP2	152349	339	-21	270432	73008	0	0	0	0	50	2	4202280	1	1
AEN	393645	605	14	164304	49536	0	0	0	0	50	0	4439664	1	1
AES	1092464	195	30	142920	40680	0	0	0	0	50	0	3825144	1	1
AFAP1L1	386336	380	25	402768	111096	0	0	0	0	50	0	3923712	1	1
AFF1	270752	518	48	633096	178200	0	0	0	0	50	0	3941424	1	1
AFF2	97330	NaN	-13	688896	190440	0	0	0	0	50	1	4325976	1	1
AFF3	353071	868	12	650808	180360	0	0	0	0	50	0	3664728	1	1
AFG3L2	492344	214	26	414936	115992	0	0	0	0	50	1	5130000	1	1
AFM	331900	594	3	324648	76680	0	0	0	0	50	1	4340952	1	1
AFMID	605209	191	26	165672	44064	0	0	0	0	50	0	4494240	1	1
AFP	331900	594	3	326304	81504	0	0	0	0	50	1	4340952	1	1
AFTPH	532219	332	21	485784	129816	0	0	0	0	50	0	4569768	1	1
AG2	NaN	NaN	NaN	60768	18936	0	0	0	0	50	2	8037144	1	1
AGA	44980	837	-8	182376	49392	0	0	0	0	50	2	4866192	1	1
AGAP1	134111	614	3	442872	127800	0	0	0	0	50	0	3755736	1	1
AGAP11	401785	164	45	280080	80424	0	0	0	0	50	1	3455352	1	1
AGAP2	1160849	344	39	617760	206280	0	0	0	0	50	1	4080456	1	1
AGAP3	616572	337	39	473256	146880	0	0	0	0	50	0	3965256	1	1
AGAP4	136259	NaN	34	339912	95544	0	0	0	0	50	0	4390488	1	1
AGAP5	NaN	NaN	NaN	353376	98280	0	0	0	0	50	2	8116488	1	1
AGAP7	NaN	NaN	NaN	339912	95544	0	0	0	0	50	2	8113752	1	1
AGAP8	NaN	NaN	NaN	340488	94968	0	0	0	0	50	2	8113176	1	1
AGBL1	5624	980	-56	560160	151128	0	0	0	0	50	4	3416256	1	1
AGBL2	984490	155	23	479736	120528	0	0	0	0	50	0	4030920	1	1
AGBL3	NaN	NaN	NaN	489456	121176	0	0	0	0	50	2	8139384	1	1
AGBL5	1257014	290	34	461088	139824	0	0	0	0	50	0	3955536	1	1
AGER	2119974	392	28	222408	55368	0	0	0	0	50	0	4808232	1	1
AGFG1	194117	353	23	305424	86184	0	0	0	0	50	1	4294440	1	1
AGFG2	1651125	242	60	244656	77184	0	0	0	0	50	0	4297536	1	1
AGGF1	261159	333	30	379224	95328	0	0	0	0	50	1	3467016	1	1
AGK	227799	887	16	226368	60696	0	0	0	0	50	1	5007096	1	1
AGL	289704	595	9	826344	210456	0	0	0	0	50	0	4326480	1	1
AGMAT	656850	162	31	176112	57816	0	0	0	0	50	0	3596832	1	1
AGPAT1	2119974	392	28	144144	45072	0	0	0	0	50	0	4808232	1	1
AGPAT2	1918290	190	56	141264	44280	0	0	0	0	50	1	3970008	1	1
AGPAT3	842264	294	67	195408	55800	0	0	0	0	50	1	4385160	1	1
AGPAT4	74993	874	-5	198720	53784	0	0	0	0	50	0	4535064	1	1
AGPAT5	130932	475	32	192096	50472	0	0	0	0	50	3	4946688	1	1
AGPAT6	365713	496	30	241056	64584	0	0	0	0	50	1	4232160	1	1
AGPAT9	186399	436	21	228528	62856	0	0	0	0	50	0	3785616	1	1
AGPHD1	506023	375	39	195552	51336	0	0	0	0	50	0	3896136	1	1
AGPS	378489	434	26	351144	92736	0	0	0	0	50	0	4696272	1	1
AGR2	361606	385	-7	95904	24192	0	0	0	0	50	0	4359528	1	1
AGR3	360434	376	-15	92592	21672	0	0	0	0	50	0	4190328	1	1
AGRN	1971475	239	15	1024272	332208	0	0	0	0	50	1	5157720	1	1
AGRP	1082466	153	49	67824	21384	0	0	0	0	50	0	4328064	1	1
AGTPBP1	227838	613	9	629136	161640	0	0	0	0	50	1	4622472	1	1
AGTR1	271257	825	-24	181728	52416	0	0	0	0	50	0	3764520	1	1
AGTR2	224760	NaN	7	184320	52416	0	0	0	0	50	1	4610088	1	1
AGTRAP	606580	187	36	114552	14400	0	0	0	0	50	2	4658544	1	1
AGXT	1187158	297	30	201528	61776	0	0	0	0	50	0	4267440	1	1
AGXT2	243997	675	23	271440	73512	0	0	0	0	50	1	4363416	1	1
AGXT2L1	104349	499	21	267624	67608	0	0	0	0	50	2	3942000	1	1
AGXT2L2	672705	448	46	236376	66240	0	0	0	0	50	0	5146128	1	1
AHCTF1	422581	405	4	1179720	325800	0	0	0	0	50	0	3827592	1	1
AHCY	962066	151	50	225864	62496	0	0	0	0	50	4	4598784	1	1
AHCYL1	660515	373	29	283536	74376	0	0	0	0	50	2	4171896	1	1
AHCYL2	776656	420	44	343152	93168	0	0	0	0	50	0	4570920	1	1
AHI1	152087	422	29	651312	158688	0	0	0	0	50	3	4598352	1	1
AHNAK	2746294	204	49	2989368	854784	0	0	0	0	2	0	966312	1	1
AHR	370010	410	2	443304	115488	0	0	0	0	50	0	4232664	1	1
AHRR	808969	399	34	370152	115632	0	0	0	0	50	2	5402520	1	1
AHSA1	504548	359	47	179928	46656	0	0	0	0	50	2	4266432	1	1
AHSA2	704383	371	36	74088	18792	0	0	0	0	50	1	5269464	1	1
AHSG	508316	436	45	186264	57816	0	0	0	0	50	0	5658120	1	1
AHSP	826452	688	-17	53928	14544	0	0	0	0	50	0	5106816	1	1
AICDA	291883	422	15	104256	28584	0	0	0	0	50	2	4206672	1	1
AIDA	222206	392	1	166536	40176	0	0	0	0	50	0	5576472	1	1
AIF1	2517285	220	35	114336	29952	0	0	0	0	50	1	4414032	1	1
AIF1L	829407	293	36	97272	22608	0	0	0	0	50	1	5407704	1	1
AIFM2	484729	425	25	191304	57960	0	0	0	0	50	2	4422528	1	1
AIFM3	577297	192	58	321696	91296	0	0	0	0	50	2	4248144	1	1
AIG1	298429	699	13	126072	33552	0	0	0	0	50	2	3950784	1	1
AIM1	220264	271	41	885744	247824	0	0	0	0	50	1	4084344	1	1
AIM1L	1021101	217	22	322056	91584	0	0	0	0	50	0	3752640	1	1
AIM2	97976	866	8	179784	47448	0	0	0	0	50	0	4533480	1	1
AIMP1	158895	711	5	177408	47016	0	0	0	0	50	0	4762440	1	1
AIMP2	NaN	NaN	NaN	163296	47304	0	0	0	0	50	2	8065512	1	1
AIP	1392213	215	53	171216	47592	0	0	0	0	50	0	3125808	1	1
AIPL1	249769	359	6	197424	56808	0	0	0	0	50	1	3898368	1	1
AIRE	1153513	308	65	323496	103320	0	0	0	0	50	2	3848112	1	1
AJAP1	5695	921	4	203832	67464	0	0	0	0	50	0	4762440	1	1
AK1	1278941	201	51	102312	29232	0	0	0	0	50	0	4512096	1	1
AK2	807536	233	27	126864	35352	0	0	0	0	50	2	4794336	1	1
AK3	231882	608	30	116352	34848	0	0	0	0	50	2	3926664	1	1
AK3L1	280010	351	-9	116928	31680	0	0	0	0	50	0	4273992	1	1
AK7	328475	560	14	387144	97128	0	0	0	0	50	0	4659984	1	1
AKAP1	413131	258	-6	456984	137448	0	0	0	0	50	0	4916016	1	1
AKAP10	545359	348	-11	350568	91152	0	0	0	0	50	0	4310856	1	1
AKAP12	340429	383	11	903744	260064	0	0	0	0	2	0	366984	1	1
AKAP13	230754	454	17	1463688	406008	0	0	0	0	50	0	4238640	1	1
AKAP14	772178	NaN	38	108936	25632	0	0	0	0	50	0	4569264	1	1
AKAP2	NaN	NaN	NaN	476208	141768	0	0	0	0	50	2	8159976	1	1
AKAP3	277828	874	18	433080	122472	0	0	0	0	50	0	4183488	1	1
AKAP4	56301	NaN	5	442656	115704	0	0	0	0	50	0	5470488	1	1
AKAP5	670466	221	54	218160	59184	0	0	0	0	50	3	4698648	1	1
AKAP6	127586	715	-10	1192536	322056	0	0	0	0	50	1	5919336	1	1
AKAP7	165730	682	15	198000	46296	0	0	0	0	50	0	3377232	1	1
AKAP8	494792	481	28	363456	97272	0	0	0	0	50	0	4848984	1	1
AKAP8L	509601	481	30	342576	88776	0	0	0	0	50	0	4942944	1	1
AKAP9	674222	611	16	2074680	500040	0	0	0	0	40	0	3000528	1	1
AKD1	345757	686	21	1029024	246672	0	0	0	0	50	0	5541984	1	1
AKIRIN1	681587	318	30	100440	28080	0	0	0	0	50	0	4569840	1	1
AKIRIN2	235638	346	33	105192	30456	0	0	0	0	50	1	3917232	1	1
AKNA	218424	360	14	722592	227808	0	0	0	0	50	0	4062888	1	1
AKNAD1	801073	236	8	442080	112608	0	0	0	0	50	0	4202640	1	1
AKR1A1	873800	161	27	169560	49032	0	0	0	0	50	1	4311936	1	1
AKR1B1	328321	415	9	169920	43704	0	0	0	0	50	6	4654008	1	1
AKR1B10	403585	319	21	169632	43560	0	0	0	0	50	0	4668768	1	1
AKR1B15	403585	319	21	185400	46800	0	0	0	0	50	0	4668768	1	1
AKR1C1	343868	608	-13	170568	46296	0	0	0	0	50	0	3230640	1	1
AKR1C2	343868	608	-13	180504	48240	0	0	0	0	50	0	3230640	1	1
AKR1C3	438967	678	-14	171936	45360	0	0	0	0	50	0	3248928	1	1
AKR1C4	630098	678	-21	172080	45216	0	0	0	0	50	0	3608280	1	1
AKR1D1	220333	478	16	174384	44856	0	0	0	0	50	2	3674520	1	1
AKR1E2	287187	559	-13	172152	43632	0	0	0	0	50	0	3494952	1	1
AKR7A2	810462	448	40	183960	54936	0	0	0	0	50	3	3429072	1	1
AKR7A3	810462	448	40	171144	49608	0	0	2	0	7	2	464544	1	1
AKR7L	799326	448	35	182880	37440	0	0	0	0	50	4	4964616	1	1
AKT1	711772	247	36	256680	66240	0	0	0	0	50	1	3808440	1	1
AKT1S1	1673246	205	37	127008	42984	0	0	0	0	50	1	4260240	1	1
AKT2	1005838	400	30	256032	67536	0	0	0	0	50	0	3644280	1	1
AKT3	208930	954	-4	268992	63648	0	0	0	0	50	0	4080096	1	1
AKTIP	247554	403	8	155952	41688	0	0	0	0	50	6	4169160	1	1
ALAD	390186	297	36	173736	50256	0	0	0	0	50	1	3921912	1	1
ALAS1	1114737	181	52	330552	93456	0	0	0	0	50	0	4584672	1	1
ALAS2	245504	NaN	8	316944	89136	0	0	0	0	50	0	4691232	1	1
ALCAM	165047	784	-3	310968	80424	0	0	0	0	50	0	4360752	1	1
ALDH16A1	2173457	290	44	397512	136656	0	0	0	0	50	2	4014720	1	1
ALDH18A1	369001	454	26	411912	118584	0	0	0	0	50	0	5321664	1	1
ALDH1A1	344512	542	1	264312	71784	0	0	0	0	50	0	4995000	1	1
ALDH1A2	187239	674	-1	272664	74880	0	0	0	0	50	0	4294872	1	1
ALDH1A3	378556	374	0	266760	76032	0	0	0	0	50	0	3751488	1	1
ALDH1B1	272380	622	3	257112	79416	0	0	0	0	50	2	3871008	1	1
ALDH1L1	203027	610	30	470088	134064	0	0	0	0	15	1	1141272	1	1
ALDH1L2	244603	334	33	485856	131904	0	0	0	0	50	1	3781152	1	1
ALDH2	691258	242	44	268056	77976	0	0	0	0	50	0	4294368	1	1
ALDH3A1	550749	220	-13	237096	65736	0	0	0	0	50	0	4282920	1	1
ALDH3A2	544087	332	-2	268128	74016	0	0	0	0	50	2	4722120	1	1
ALDH3B1	1357582	356	31	237456	72936	0	0	0	0	50	0	4180032	1	1
ALDH3B2	1408104	424	60	200088	56952	0	0	0	0	50	0	3695040	1	1
ALDH4A1	642600	453	27	292752	85680	0	0	0	0	50	1	4434768	1	1
ALDH5A1	407627	461	18	278424	86400	0	0	0	0	50	0	4499784	1	1
ALDH6A1	495634	236	40	277272	79992	0	0	0	0	50	1	3390192	1	1
ALDH7A1	235232	191	19	285840	78768	0	0	0	0	50	0	3879648	1	1
ALDH8A1	152922	364	19	250488	71352	0	0	0	0	50	1	3952440	1	1
ALDH9A1	321831	408	0	268704	76248	0	0	0	0	50	0	4427280	1	1
ALDOA	NaN	NaN	NaN	187560	55872	0	0	0	0	50	2	8074080	1	1
ALDOB	112947	898	-22	189720	53712	0	0	0	0	50	3	4364064	1	1
ALDOC	1651143	225	31	187344	56088	0	0	0	0	50	2	4370472	1	1
ALG1	552298	419	3	242352	69768	0	0	0	0	50	0	4011984	1	1
ALG10	23464	1025	-29	242568	66312	0	0	0	0	50	0	4734432	1	1
ALG10B	42332	589	-38	242568	66312	0	0	0	0	50	0	4789584	1	1
ALG11	385945	461	41	252432	70056	0	0	0	0	50	2	4548312	1	1
ALG12	771339	208	6	244512	80136	0	0	0	0	50	0	4544280	1	1
ALG13	124127	NaN	20	633744	157248	0	0	0	0	50	1	4251744	1	1
ALG14	275272	425	-9	109872	33768	0	0	0	0	50	0	4264776	1	1
ALG1L	213057	583	19	99864	26712	0	0	0	0	50	0	3227256	1	1
ALG1L2	NaN	NaN	NaN	114048	31968	0	0	0	0	50	2	8050176	1	1
ALG2	203560	410	37	207216	64296	0	0	0	0	50	0	4202064	1	1
ALG3	1460188	257	49	232344	71136	0	0	0	0	50	0	4191552	1	1
ALG5	176745	650	16	172152	46656	0	0	0	0	50	2	3902184	1	1
ALG6	133567	477	2	270288	70128	0	0	0	0	50	1	3661920	1	1
ALG8	551110	208	23	286128	79776	0	0	0	0	50	0	4760352	1	1
ALG9	437477	182	28	325152	89136	0	0	0	0	50	2	4463712	1	1
ALK	202198	882	19	830088	244512	0	0	0	0	50	1	4320000	1	1
ALKBH1	455772	384	47	201744	56160	0	0	0	0	50	0	4342608	1	1
ALKBH2	595266	487	20	133200	39384	0	0	0	0	50	3	3982320	1	1
ALKBH3	437017	676	6	153936	39816	0	0	0	0	50	2	3289536	1	1
ALKBH4	611052	174	63	149760	48744	0	0	0	0	50	2	3439152	1	1
ALKBH5	918230	192	23	198000	60552	0	0	0	0	50	0	3603024	1	1
ALKBH6	980636	320	19	137448	41184	0	0	0	0	50	0	3753000	1	1
ALKBH7	943949	407	31	109080	37800	0	0	0	0	50	0	3657384	1	1
ALKBH8	234842	643	-2	350712	89712	0	0	0	0	50	1	4202640	1	1
ALLC	252769	496	5	207648	55872	0	0	0	0	50	1	4990536	1	1
ALMS1	777501	590	22	2112048	607824	0	0	0	0	50	1	5574096	1	1
ALOX12	1645511	360	14	343944	97992	0	0	0	0	25	0	2576448	1	1
ALOX12B	1528802	272	26	362880	104112	0	0	0	0	50	2	3765600	1	1
ALOX15	1226703	318	25	340632	100656	0	0	0	0	50	0	4151520	1	1
ALOX15B	1528802	272	26	347040	102888	0	0	0	0	50	2	3765600	1	1
ALOX5	127792	737	36	355752	93312	0	0	0	0	50	3	4327920	1	1
ALOX5AP	381672	451	76	85392	23472	0	0	0	0	50	0	3730320	1	1
ALOXE3	1455014	202	31	432792	127080	0	0	0	0	50	3	4581576	1	1
ALPI	271362	191	32	269856	82008	0	0	0	0	50	2	3535632	1	1
ALPK1	185655	467	42	646128	173592	0	0	0	0	50	1	5165064	1	1
ALPK2	204534	290	67	1108656	308520	0	0	0	0	50	0	4527288	1	1
ALPK3	351352	213	28	941328	306288	0	0	1	0	50	3	4990536	1	1
ALPP	307666	204	37	271224	84744	0	0	0	0	50	0	3307320	1	1
ALPPL2	307666	204	37	270576	83880	0	0	0	0	50	0	3307320	1	1
ALS2CL	298503	495	41	495720	144072	0	0	0	0	50	0	3837168	1	1
ALS2CR11	436378	491	24	980568	244152	0	0	0	0	50	1	5347296	1	1
ALS2CR12	554245	411	31	246384	54720	0	0	0	0	50	1	4179456	1	1
ALS2CR4	435399	534	25	218592	61128	0	0	0	0	50	0	3979800	1	1
ALS2CR8	543912	392	33	379800	102744	0	0	0	0	50	2	4242024	1	1
ALX1	35916	925	-34	169848	45072	0	0	0	0	50	0	4039488	1	1
ALX3	571576	400	29	170136	55800	0	0	0	0	50	0	3973392	1	1
ALX4	301098	575	9	207144	62424	0	0	0	0	50	0	4203792	1	1
AMAC1	753178	505	16	160416	59688	0	0	0	0	50	2	3269304	1	1
AMAC1L2	499514	671	36	160128	59976	0	0	0	0	50	1	4027968	1	1
AMAC1L3	NaN	NaN	NaN	161640	59328	0	0	0	0	50	2	8077536	1	1
AMACR	270768	793	4	268632	54288	0	0	0	0	50	2	4805136	1	1
AMBN	262055	689	14	235296	65808	0	0	0	0	50	1	3932352	1	1
AMBP	244063	558	0	186768	49752	0	0	0	0	50	0	3771720	1	1
AMBRA1	880494	212	45	610848	187272	0	0	0	0	50	0	4990680	1	1
AMD1	321448	282	31	180144	43848	0	0	0	0	50	0	4045968	1	1
AMDHD1	366272	436	8	220752	62856	0	0	0	0	50	0	3988512	1	1
AMDHD2	2085452	321	49	327096	97344	0	0	0	0	50	2	4257360	1	1
AMELX	NaN	NaN	NaN	108648	30024	0	0	0	0	50	2	8048232	1	1
AMELY	0	0	0	100656	28728	0	0	0	0	50	0	4282272	1	1
AMFR	498079	442	-9	333000	95544	0	0	0	0	50	1	4771584	1	1
AMH	1603571	240	27	262656	104328	0	0	0	0	50	2	4435776	1	1
AMHR2	1712232	191	56	297792	83664	0	0	0	0	50	0	4557456	1	1
AMICA1	707709	293	56	209880	57096	0	0	0	0	50	0	3245184	1	1
AMIGO1	1056159	272	37	245304	75672	0	0	0	0	50	0	3635784	1	1
AMIGO2	150007	380	-12	261432	78336	0	0	0	0	50	0	4568904	1	1
AMIGO3	NaN	NaN	NaN	242928	84312	0	0	0	0	50	2	8102520	1	1
AMMECR1	157872	NaN	34	168552	52632	0	0	0	0	50	0	4319352	1	1
AMMECR1L	588745	248	39	160128	46584	0	0	0	0	50	2	4464576	1	1
AMN	758150	286	50	226512	77616	0	0	0	0	50	0	3613824	1	1
AMN1	313930	228	11	135576	37440	0	0	0	0	50	0	4129848	1	1
AMOT	25417	NaN	10	545328	166392	0	0	0	0	50	2	5196528	1	1
AMOTL1	332670	472	-7	491184	139320	0	0	0	0	50	0	5207760	1	1
AMPD1	600650	472	11	414864	105048	0	0	0	0	50	1	4253256	1	1
AMPD2	989433	201	29	459792	133128	0	0	0	0	50	1	4762656	1	1
AMPD3	777397	378	27	410256	110088	0	0	0	0	50	3	5295096	1	1
AMPH	167080	639	7	366408	102312	0	0	0	0	50	1	4389480	1	1
AMT	1585328	201	32	210456	64296	0	0	0	0	50	0	3842208	1	1
AMTN	264427	861	27	108864	34128	0	0	0	0	50	0	4541040	1	1
AMY1A	NaN	NaN	NaN	816264	206496	0	0	0	0	50	2	8224704	1	1
AMY1B	NaN	NaN	NaN	816264	206496	0	0	0	0	50	2	8224704	1	1
AMY1C	24508	1029	-14	816264	206496	0	0	0	0	50	0	4229280	1	1
AMY2B	31276	974	-19	271584	69264	0	0	0	0	50	2	4922064	1	1
AMZ1	767440	392	30	248904	78768	0	0	0	0	50	1	4265640	1	1
AMZ2	764688	237	11	190224	48456	0	0	0	0	50	0	4395024	1	1
ANAPC1	NaN	NaN	NaN	1023192	277776	0	0	0	0	50	2	8295984	1	1
ANAPC10	182708	1139	20	98928	25056	0	0	0	0	50	2	4349520	1	1
ANAPC11	3798594	211	19	107352	22896	0	0	0	0	50	0	3737016	1	1
ANAPC13	254024	188	16	40752	9576	0	0	0	0	50	0	3631032	1	1
ANAPC16	764632	140	40	57240	17280	0	0	0	0	50	0	4261176	1	1
ANAPC2	1722012	202	36	419040	125496	0	0	0	0	50	2	4586328	1	1
ANAPC4	233480	611	44	440424	108864	0	0	0	0	50	0	3236040	1	1
ANAPC5	959300	258	39	397584	106128	0	0	0	0	50	0	5152968	1	1
ANAPC7	964525	206	50	313848	84240	0	0	0	0	50	0	3911760	1	1
ANG	NaN	NaN	NaN	74448	22320	0	0	0	0	50	2	8040528	1	1
ANGEL1	308800	471	39	342720	99864	0	0	0	0	50	0	3358656	1	1
ANGEL2	315884	412	12	285624	74448	0	0	0	0	50	6	5059440	1	1
ANGPT1	50022	671	-19	266760	63504	0	0	0	0	50	2	4803624	1	1
ANGPT2	NaN	NaN	NaN	265968	63000	0	0	0	0	50	2	8081208	1	1
ANGPT4	824412	579	36	261144	72576	0	0	0	0	50	1	3950928	1	1
ANGPTL1	NaN	NaN	NaN	257256	65016	0	0	0	0	50	2	8083224	1	1
ANGPTL2	NaN	NaN	NaN	252504	71064	0	0	0	0	50	2	8089272	1	1
ANGPTL3	NaN	NaN	NaN	245232	59112	0	0	0	0	50	2	8077320	1	1
ANGPTL4	726988	204	0	208080	60840	0	0	0	0	50	0	4141440	1	1
ANGPTL5	416999	514	-21	208944	50040	0	0	0	0	50	1	5587848	1	1
ANGPTL6	1675365	272	15	233640	76320	0	0	0	0	1	0	122184	1	1
ANGPTL7	NaN	NaN	NaN	182016	46296	0	0	0	0	50	2	8064504	1	1
ANK1	574508	533	36	1049616	309888	0	0	0	0	50	1	4860288	1	1
ANK2	237324	911	14	2036160	582408	0	0	1	0	50	1	4186224	1	1
ANKAR	408508	452	20	753336	196416	0	0	0	0	50	0	5014800	1	1
ANKDD1A	705779	185	57	272736	78696	0	0	0	0	50	2	4084200	1	1
ANKFN1	184382	511	-53	404640	105120	0	0	1	0	50	2	3502656	1	1
ANKFY1	816229	357	26	623448	175968	0	0	0	0	50	1	4193856	1	1
ANKH	503265	410	8	254664	74304	0	0	0	0	50	2	5263488	1	1
ANKHD1	NaN	NaN	NaN	1308240	390600	0	0	0	0	50	2	8408808	1	1
ANKHD1-EIF4EBP3	688522	296	30	1340928	391176	0	0	0	0	8	0	945144	1	1
ANKIB1	708388	452	30	573480	149256	0	0	0	0	50	1	4989024	1	1
ANKK1	107636	610	12	385848	117000	0	0	0	0	50	0	4328784	1	1
ANKLE1	865138	212	38	303912	102168	0	0	0	0	50	1	3815352	1	1
ANKMY1	452566	485	21	531792	150984	0	0	0	0	50	1	4271256	1	1
ANKMY2	291955	612	-13	235656	58536	0	0	0	0	50	0	3543408	1	1
ANKRA2	403014	289	42	164808	44712	0	0	0	0	50	1	4393224	1	1
ANKRD1	103854	510	4	169704	44568	0	0	0	0	50	1	3696192	1	1
ANKRD10	506421	402	22	215568	61560	0	0	0	0	50	2	4735656	1	1
ANKRD11	1263742	322	40	1355472	380304	0	0	0	0	49	1	5094648	1	1
ANKRD12	434324	391	56	1081656	265536	0	0	0	0	50	0	4147200	1	1
ANKRD13A	950689	254	54	314568	80496	0	0	0	0	50	0	4131720	1	1
ANKRD13B	719319	383	30	322488	95904	0	0	0	0	50	2	4047624	1	1
ANKRD13C	295772	396	-1	285480	76104	0	0	0	0	50	1	4796208	1	1
ANKRD16	649866	305	28	188136	52920	0	0	0	0	50	0	4838760	1	1
ANKRD17	265492	747	19	1318392	397512	0	0	0	0	50	0	4839840	1	1
ANKRD18A	NaN	NaN	NaN	529272	127584	0	0	0	0	50	2	8145792	1	1
ANKRD2	564805	169	40	185184	55656	0	0	0	0	50	0	4092192	1	1
ANKRD20A1	NaN	NaN	NaN	438768	107280	0	0	0	0	50	2	8125488	1	1
ANKRD20A2	NaN	NaN	NaN	877824	214272	0	0	0	0	50	2	8232480	1	1
ANKRD20A3	NaN	NaN	NaN	1316592	321552	0	0	0	0	50	2	8339760	1	1
ANKRD20A4	NaN	NaN	NaN	439560	106488	0	0	0	0	50	2	8124696	1	1
ANKRD22	175425	289	26	101736	27000	0	0	0	0	50	3	4125960	1	1
ANKRD23	822597	392	46	158760	46872	0	0	0	0	50	0	5593464	1	1
ANKRD24	2194691	244	41	577656	182880	0	0	0	0	50	2	4230000	1	1
ANKRD26	390573	459	24	921888	215352	0	0	0	0	50	0	5383872	1	1
ANKRD27	369667	455	-38	554544	150696	0	0	0	0	50	0	3525264	1	1
ANKRD28	345831	435	29	554544	151776	0	0	0	0	50	0	5337216	1	1
ANKRD29	331927	138	67	155880	47592	0	0	0	0	50	0	4427928	1	1
ANKRD30A	53742	1067	-43	730080	169344	0	0	0	0	47	1	3873096	1	1
ANKRD30B	NaN	NaN	NaN	750960	181944	0	0	0	0	50	2	8200152	1	1
ANKRD32	54375	399	20	563976	139104	0	0	0	0	50	2	4241952	1	1
ANKRD33	570716	438	22	241776	69264	0	0	0	0	50	1	3915504	1	1
ANKRD33B	NaN	NaN	NaN	242784	80568	0	0	0	0	50	2	8098776	1	1
ANKRD34A	NaN	NaN	NaN	235080	86976	0	0	0	0	50	2	8105184	1	1
ANKRD34B	321394	545	38	260424	74160	0	0	0	0	50	0	4076280	1	1
ANKRD34C	NaN	NaN	NaN	265968	82224	0	0	0	0	50	2	8100432	1	1
ANKRD35	NaN	NaN	NaN	504216	156312	0	0	0	0	50	2	8174520	1	1
ANKRD36B	390850	455	29	737856	176688	0	0	0	0	50	0	4821120	1	1
ANKRD37	173409	422	20	84312	22824	0	0	0	0	50	1	3883248	1	1
ANKRD39	822597	392	46	93384	28872	0	0	0	0	50	0	5593464	1	1
ANKRD40	1585602	196	18	187416	55152	0	0	0	0	50	0	4911840	1	1
ANKRD42	308108	414	18	209232	51264	0	0	0	0	50	0	4960440	1	1
ANKRD43	718028	356	58	256464	99936	0	0	0	0	50	0	3540528	1	1
ANKRD44	744603	444	27	487728	130032	0	0	0	0	50	1	4339152	1	1
ANKRD45	432542	423	4	141408	35928	0	0	0	0	50	0	3756456	1	1
ANKRD46	1144761	214	67	116856	34128	0	0	0	0	50	1	4171824	1	1
ANKRD49	341083	589	-7	124416	32832	0	0	0	0	50	0	3097512	1	1
ANKRD5	194301	442	-34	401328	109944	0	0	0	0	50	1	4761504	1	1
ANKRD50	47412	616	-24	720792	208440	0	0	0	0	50	0	4031856	1	1
ANKRD52	2878071	171	46	554832	166824	0	0	0	0	11	0	1063224	1	1
ANKRD53	380551	561	27	290304	86400	0	0	0	0	50	1	4715064	1	1
ANKRD54	1385064	203	66	153648	47880	0	0	0	0	50	0	3746304	1	1
ANKRD55	248990	402	45	319752	88272	0	0	0	0	50	1	4010904	1	1
ANKRD56	411278	462	26	386136	128376	0	0	0	0	50	0	5111208	1	1
ANKRD57	191347	329	22	254952	85896	0	0	0	0	50	1	3908952	1	1
ANKRD58	649508	NaN	73	150552	54648	0	0	0	0	50	0	3432384	1	1
ANKRD6	403943	609	43	373176	107424	0	0	0	0	50	0	4068864	1	1
ANKRD7	72287	922	-13	136440	33984	0	0	0	0	50	0	5133384	1	1
ANKRD9	1673146	191	42	149184	58176	0	0	0	0	50	2	4955544	1	1
ANKS1A	664697	304	26	584928	170424	0	0	0	0	50	0	5213304	1	1
ANKS1B	149256	941	-9	700920	191376	0	0	0	0	50	2	4528080	1	1
ANKS3	717235	194	35	342504	97056	0	0	0	0	50	0	4648176	1	1
ANKS4B	402663	575	41	213552	58608	0	0	0	0	50	0	4539960	1	1
ANKS6	298496	375	12	437976	139608	0	0	0	0	50	2	4494816	1	1
ANKZF1	733837	158	40	368424	113904	0	0	0	0	50	0	3629664	1	1
ANLN	332583	329	21	605304	163440	0	0	0	0	50	0	4336920	1	1
ANO1	763592	286	35	524088	137088	0	0	0	0	50	1	4828680	1	1
ANO10	106227	518	29	348624	90072	0	0	0	0	50	3	4850712	1	1
ANO2	349024	712	13	529848	139536	0	0	0	0	50	2	4705848	1	1
ANO3	20260	970	-20	531792	127008	0	0	0	0	50	2	4675536	1	1
ANO4	245388	937	-16	495648	122760	0	0	0	0	50	2	3367008	1	1
ANO5	51558	935	-7	489960	120456	0	0	0	0	50	3	4913784	1	1
ANO6	313473	719	1	534456	135360	0	0	0	0	50	1	4448088	1	1
ANO7	1333138	317	35	495720	145584	0	0	0	0	50	0	4953960	1	1
ANO8	842088	211	43	618408	195264	0	0	0	0	50	0	4376592	1	1
ANO9	2206786	344	58	412344	114480	0	0	0	0	50	0	4880016	1	1
ANP32A	437749	562	32	135504	31680	0	0	0	0	50	1	3673512	1	1
ANP32B	466644	269	42	137520	30960	0	0	0	0	50	1	3992256	1	1
ANP32C	NaN	NaN	NaN	121392	30672	0	0	0	0	50	2	8048880	1	1
ANP32D	904892	390	11	67464	17856	0	0	0	0	50	0	3059208	1	1
ANPEP	934542	212	37	504000	139680	0	0	1	0	50	1	4243104	1	1
ANTXR1	338803	288	14	309744	86832	0	0	0	0	50	2	4150368	1	1
ANTXR2	62176	905	6	264888	74880	0	0	0	0	50	0	3742632	1	1
ANUBL1	111914	603	36	374616	104040	0	0	0	0	50	3	3894480	1	1
ANXA1	247950	411	-15	187056	48168	0	0	0	0	50	0	3717792	1	1
ANXA10	55532	402	-16	178272	41832	0	0	0	0	50	2	4339368	1	1
ANXA11	366637	626	7	262368	77616	0	0	0	0	50	2	4037976	1	1
ANXA13	492587	192	12	191808	50112	0	0	0	0	50	0	4733352	1	1
ANXA2	431518	299	14	194688	48960	0	0	0	0	50	2	3841848	1	1
ANXA3	243621	351	21	176328	43992	0	0	0	0	50	0	4201056	1	1
ANXA4	864962	193	50	173448	45576	0	0	0	0	50	1	4521096	1	1
ANXA5	311234	440	9	172296	46080	0	0	0	0	50	6	4042440	1	1
ANXA6	926280	300	41	364752	93600	0	0	0	0	50	0	4797864	1	1
ANXA7	847821	249	45	255600	72288	0	0	0	0	50	0	4933656	1	1
ANXA8	NaN	NaN	NaN	357264	86832	0	0	0	0	50	2	8105040	1	1
ANXA8L1	NaN	NaN	NaN	357264	86832	0	0	0	0	50	2	8105040	1	1
ANXA8L2	NaN	NaN	NaN	178632	43416	0	0	0	0	50	2	8061624	1	1
ANXA9	1621279	172	30	182376	52200	0	0	0	0	50	0	3920688	1	1
AOAH	247838	600	15	376560	87840	0	0	0	0	50	0	3845808	1	1
AOC2	1631295	190	28	373320	120240	0	0	0	0	50	2	4324608	1	1
AOC3	1629499	190	23	379008	118656	0	0	0	0	50	0	4797864	1	1
AP1AR	181002	351	22	164664	39456	0	0	0	0	50	1	4268376	1	1
AP1B1	849693	251	36	492624	141984	0	0	0	0	50	1	4371120	1	1
AP1G1	460697	NaN	24	436104	119016	0	0	0	0	50	1	4722120	1	1
AP1G2	1250373	553	35	401976	125496	0	0	0	0	50	0	5143752	1	1
AP1M1	814131	255	26	231408	61488	0	0	0	0	50	0	5053680	1	1
AP1M2	2036812	226	23	224784	59904	0	0	0	0	50	1	4515984	1	1
AP1S1	1044715	199	39	85104	21384	0	0	0	0	50	0	3757536	1	1
AP1S2	170722	NaN	47	84312	21096	0	0	0	0	50	0	4074552	1	1
AP1S3	263604	197	16	84240	19656	0	0	0	0	50	0	3662424	1	1
AP2A1	1686482	172	42	503136	150480	0	0	0	0	50	2	4093632	1	1
AP2A2	1509286	246	48	485568	141696	0	0	0	0	50	0	4394808	1	1
AP2B1	715620	196	9	497160	137880	0	0	0	0	50	0	4442832	1	1
AP2M1	1456939	257	45	237312	54072	0	0	0	0	50	0	4323528	1	1
AP2S1	1217560	186	44	76608	19512	0	0	0	0	50	2	4730544	1	1
AP3B1	262852	592	40	578592	153432	0	0	0	0	50	0	3705552	1	1
AP3B2	509813	608	16	547488	159480	0	0	0	0	50	0	4172904	1	1
AP3D1	1712606	216	30	637776	169200	0	0	0	0	50	2	4719168	1	1
AP3M2	580110	382	45	218376	60048	0	0	0	0	50	2	4309488	1	1
AP3S1	380598	759	6	104040	25992	0	0	0	0	50	1	5003064	1	1
AP3S2	952242	212	33	102816	27216	0	0	0	0	50	2	4185936	1	1
AP4B1	335231	545	13	381240	107352	0	0	0	0	50	0	4000248	1	1
AP4E1	343136	355	34	596736	158400	0	0	2	0	50	3	3569040	1	1
AP4M1	1401098	205	46	235296	71424	0	0	0	0	50	1	5041512	1	1
AP4S1	432061	238	23	109728	26568	0	0	0	0	50	0	3775392	1	1
APAF1	488214	461	11	667152	164664	0	0	0	0	50	0	4220568	1	1
APBA2	161108	927	-21	391104	105264	0	0	2	0	44	3	3639168	1	1
APBA3	2144458	206	34	288432	93456	0	0	0	0	50	0	3888000	1	1
APBB1	424837	471	17	364248	107712	0	0	0	0	50	0	4113576	1	1
APBB1IP	236125	536	19	345600	97416	0	0	0	0	50	0	3938544	1	1
APBB2	227095	394	39	396936	108504	0	0	0	0	50	1	4025952	1	1
APC	247811	399	28	1451736	404136	0	0	2	0	50	2	4938336	1	1
APCDD1	219220	604	2	262008	75168	0	0	0	0	50	1	3923640	1	1
APCDD1L	1027182	485	24	243576	84312	0	0	0	0	50	1	4698576	1	1
APCS	492825	646	-4	113760	32688	0	0	0	0	50	0	4336704	1	1
APEH	1551582	271	48	385200	107928	0	0	0	0	50	0	4433976	1	1
APEX1	464497	395	17	162864	47304	0	0	0	0	50	1	4325184	1	1
APEX2	245504	NaN	8	263016	78048	0	0	0	0	50	0	4691232	1	1
APH1A	1213150	197	38	135936	43560	0	0	0	0	50	0	4261680	1	1
APH1B	450620	272	49	132984	38952	0	0	0	0	50	1	4330296	1	1
API5	349378	924	-23	279072	72360	0	0	0	0	50	3	4381560	1	1
APIP	650532	399	1	133128	33192	0	0	0	0	50	1	3671928	1	1
APITD1	771199	383	28	113256	28008	0	0	0	0	50	2	4950864	1	1
APLF	227462	617	22	271368	68184	0	0	0	0	50	0	3654792	1	1
APLN	340263	NaN	46	39456	12816	0	0	0	0	50	0	4177512	1	1
APLNR	929334	250	-20	189504	57384	0	0	0	0	50	0	4228200	1	1
APLP1	1060028	321	47	334944	101376	0	0	0	0	50	0	3902904	1	1
APLP2	624855	203	15	406656	103104	0	0	0	0	50	0	4034016	1	1
APOA1	421374	323	39	138168	38520	0	0	0	0	50	0	3742344	1	1
APOA1BP	2049505	180	37	147168	44856	0	0	0	0	50	2	3858048	1	1
APOA2	728669	234	37	53280	14760	0	0	0	0	39	0	3215448	1	1
APOA4	419339	326	36	201168	57816	0	0	0	0	50	1	4278456	1	1
APOA5	419339	326	36	186840	54432	0	0	0	0	50	1	4278456	1	1
APOB	222162	698	-11	2333880	647784	0	0	0	0	7	0	1006128	1	1
APOB48R	NaN	NaN	NaN	541656	167904	0	0	0	0	50	2	8186112	1	1
APOBEC1	237142	672	14	126216	31248	0	0	0	0	50	0	4587336	1	1
APOBEC2	145501	611	37	115632	31896	0	0	0	0	50	0	4089600	1	1
APOBEC3A	1413709	372	44	105552	27504	0	0	0	0	50	1	5431032	1	1
APOBEC3B	1413709	372	44	203256	51408	0	0	0	0	50	1	5431032	1	1
APOBEC3C	1386387	372	71	101952	24624	0	0	0	0	50	1	3248064	1	1
APOBEC3D	1386387	372	71	204624	51336	0	0	0	0	50	1	3248064	1	1
APOBEC3F	1386387	372	71	221544	55584	0	0	0	0	50	1	3248064	1	1
APOBEC3G	1386387	372	71	205920	49608	0	0	0	0	50	1	3248064	1	1
APOBEC3H	1225154	223	75	111456	25488	0	0	0	0	50	1	3812328	1	1
APOBEC4	NaN	NaN	NaN	188208	51120	0	0	0	0	50	2	8069328	1	1
APOC1	1003719	196	6	44856	12168	0	0	0	0	50	0	3461688	1	1
APOC2	1003719	196	6	53640	15048	0	0	0	0	50	0	3461688	1	1
APOC3	421374	323	39	52848	14544	0	0	0	0	50	0	3742344	1	1
APOC4	1003719	196	6	66744	18360	0	0	0	0	50	0	3461688	1	1
APOD	794351	315	38	99288	27288	0	0	0	0	50	1	4632264	1	1
APOE	1003719	196	6	158328	50328	0	0	0	0	50	0	3461688	1	1
APOF	2869106	184	52	162072	51120	0	0	0	0	50	2	5124384	1	1
APOH	135537	178	-23	183456	47448	0	0	0	0	50	2	3715200	1	1
APOL1	1237332	331	42	214056	60048	0	0	0	0	50	2	5054832	1	1
APOL2	1237332	331	42	170856	50760	0	0	0	0	50	2	5054832	1	1
APOL3	1228837	331	13	200952	62352	0	0	0	0	50	0	4514472	1	1
APOL4	1233084	331	28	191880	47016	0	0	0	0	50	0	4378176	1	1
APOL5	1161568	376	-43	219384	65304	0	0	0	0	50	1	3994704	1	1
APOL6	936853	205	-13	173520	51120	0	0	0	0	50	0	3619080	1	1
APOLD1	767161	129	35	135432	48816	0	0	0	0	50	1	4571640	1	1
APOM	2517236	193	20	100656	26568	0	0	0	0	50	0	5554728	1	1
APOO	509881	NaN	41	108360	27504	0	0	0	0	50	1	5449536	1	1
APOOL	83775	NaN	-12	142704	38952	0	0	0	0	50	1	4750128	1	1
APP	529745	793	-13	408528	105768	0	0	0	0	50	1	3549024	1	1
APPBP2	372707	242	7	310464	79632	0	0	0	0	50	0	4535712	1	1
APPL1	427002	389	33	382968	95688	0	0	0	0	50	2	4014792	1	1
APPL2	233879	387	30	356256	91944	0	0	0	0	50	3	5081544	1	1
APRT	813333	189	51	91008	30168	0	0	0	0	50	1	4167648	1	1
APTX	833170	286	-5	192024	47736	0	0	0	0	50	0	3751200	1	1
AQP1	402058	568	10	176616	56880	0	0	0	0	50	1	3653856	1	1
AQP10	1653296	236	29	149688	50760	0	0	0	0	50	2	4644144	1	1
AQP11	603969	401	30	135792	42192	0	0	0	0	50	2	3995136	1	1
AQP12A	1077835	446	25	145152	49680	0	0	0	0	50	0	5239944	1	1
AQP12B	1077835	446	25	149400	52344	0	0	0	0	50	0	5239944	1	1
AQP2	1033911	220	48	132264	47016	0	0	0	0	50	1	4250232	1	1
AQP3	1001877	166	4	147456	47160	0	0	0	0	50	0	3444264	1	1
AQP4	65361	639	-33	165816	48456	0	0	0	0	50	0	4430808	1	1
AQP5	1033911	220	48	130104	44856	0	0	0	0	50	1	4250232	1	1
AQP6	1033911	220	48	137448	48528	0	0	0	0	50	1	4250232	1	1
AQP7	982082	163	21	174960	53784	0	0	0	0	50	0	3598416	1	1
AQP8	189953	551	12	130896	43632	0	0	0	0	50	0	4586832	1	1
AQP9	242649	602	4	150840	45288	0	0	0	0	50	1	3647808	1	1
AQPEP	372067	763	17	519768	138816	0	0	0	0	50	0	4655520	1	1
AQR	468734	288	-5	787968	204336	0	0	0	0	50	1	4173984	1	1
AR	106188	NaN	-7	468864	138744	0	0	0	0	50	1	4144608	1	1
ARAF	775214	NaN	38	314640	91656	0	0	0	0	50	0	4765176	1	1
ARAP1	637045	234	54	743976	224784	0	0	0	0	50	1	4798008	1	1
ARAP2	28107	1066	26	902952	228672	0	0	0	0	50	3	4322592	1	1
ARAP3	771583	353	25	785880	242928	0	0	0	0	50	2	4650120	1	1
ARC	300961	567	26	197496	59760	0	0	0	0	50	0	4946040	1	1
ARCN1	1359480	167	47	267264	72288	0	0	0	0	50	1	4639608	1	1
AREG	172071	NaN	10	267552	68976	0	0	0	0	50	1	4965192	1	1
ARF1	702621	391	5	95760	25632	0	0	0	0	50	1	3441096	1	1
ARF3	1737773	214	55	95544	25848	0	0	0	0	50	0	3756312	1	1
ARF4	703082	422	29	95976	25632	0	0	0	0	50	1	4349448	1	1
ARF5	411207	619	-7	95544	26496	0	0	0	0	50	0	3043512	1	1
ARF6	680412	174	41	87912	26136	0	0	0	0	50	0	4300488	1	1
ARFGAP1	1278630	332	62	225216	56232	0	0	0	0	50	2	3459528	1	1
ARFGAP2	1206881	273	24	276912	74736	0	0	0	0	50	0	4176720	1	1
ARFGAP3	722786	187	60	277416	70560	0	0	0	0	50	2	3808224	1	1
ARFGEF2	808420	174	49	944784	245376	0	0	0	0	50	1	3523896	1	1
ARFIP1	218185	385	33	197064	52200	0	0	0	0	50	1	4249872	1	1
ARFIP2	424988	469	20	175752	51912	0	0	0	0	50	1	5059368	1	1
ARFRP1	1126597	202	36	108144	29016	0	0	0	0	50	0	3717720	1	1
ARG1	147816	864	7	166320	49464	0	0	0	0	50	0	3976704	1	1
ARG2	481915	260	42	181944	54144	0	0	0	0	50	1	3552912	1	1
ARGFX	289448	613	18	163008	45216	0	0	0	0	50	1	5030208	1	1
ARGLU1	169398	1237	11	140400	39744	0	0	0	0	50	0	4010760	1	1
ARHGAP1	939971	176	44	232992	62496	0	0	0	0	50	1	3521376	1	1
ARHGAP10	75227	678	22	422208	106776	0	0	0	0	50	2	4288536	1	1
ARHGAP11A	244857	383	1	534240	143784	0	0	0	0	50	1	5335272	1	1
ARHGAP11B	220858	693	10	140616	38232	0	0	0	0	50	0	4058640	1	1
ARHGAP12	359237	346	25	451800	112608	0	0	0	0	50	0	4708944	1	1
ARHGAP15	57425	639	11	256680	63000	0	0	0	0	50	0	4443264	1	1
ARHGAP17	272834	185	22	456984	131400	0	0	0	0	50	1	4550256	1	1
ARHGAP18	73209	550	26	352944	89856	0	0	0	0	50	3	4718448	1	1
ARHGAP19	945635	397	26	261144	69552	0	0	0	0	50	0	4678704	1	1
ARHGAP20	146681	501	-5	614160	170352	0	0	0	0	50	0	4284360	1	1
ARHGAP22	NaN	NaN	NaN	352224	108504	0	0	0	0	50	2	8126712	1	1
ARHGAP23	NaN	NaN	NaN	695592	228456	0	0	0	0	50	2	8246664	1	1
ARHGAP24	29589	739	13	413208	104544	0	0	0	0	50	0	4626576	1	1
ARHGAP25	385975	470	20	345960	90144	0	0	0	0	50	0	5778432	1	1
ARHGAP26	156598	456	38	436680	110880	0	0	0	0	50	0	4793904	1	1
ARHGAP27	754492	194	21	287352	81360	0	0	0	0	50	1	4415184	1	1
ARHGAP29	466144	327	-9	664776	172008	0	0	0	0	50	0	3952584	1	1
ARHGAP30	689033	250	23	556128	167472	0	0	0	0	31	0	2711232	1	1
ARHGAP31	265987	585	23	727776	218088	0	0	0	0	50	2	4901328	1	1
ARHGAP32	195815	546	-11	1064304	306864	0	0	0	0	44	0	3740832	1	1
ARHGAP33	1151198	321	30	632952	218952	0	0	0	0	50	0	3863016	1	1
ARHGAP36	65931	NaN	13	280152	83592	0	0	0	0	50	2	4624200	1	1
ARHGAP4	2328608	NaN	27	504936	154080	0	0	0	0	50	0	5327784	1	1
ARHGAP40	NaN	NaN	NaN	346752	103176	0	0	0	0	50	2	8121384	1	1
ARHGAP42	NaN	NaN	NaN	467928	119376	0	0	0	0	50	2	8137584	1	1
ARHGAP6	65396	NaN	34	513072	155016	0	0	0	0	50	2	4244184	1	1
ARHGAP8	NaN	NaN	NaN	253944	72648	0	0	0	0	50	2	8090856	1	1
ARHGAP9	1347802	194	32	372600	116424	0	0	0	0	50	3	4210560	1	1
ARHGDIA	3798594	211	19	108936	28224	0	0	0	0	50	0	3737016	1	1
ARHGDIB	360900	426	8	107928	27288	0	0	0	0	50	4	4055040	1	1
ARHGDIG	1340678	205	43	115632	35568	0	0	0	0	50	1	4420872	1	1
ARHGEF1	1255704	364	28	483840	142128	0	0	0	0	50	0	4237848	1	1
ARHGEF10	100967	551	-24	704160	191592	0	0	0	0	50	1	5108976	1	1
ARHGEF11	958228	350	36	811224	236160	0	0	0	0	50	1	4509432	1	1
ARHGEF15	772200	257	20	416664	141912	0	0	0	0	50	0	3498984	1	1
ARHGEF16	248448	483	21	365616	106560	0	0	0	0	50	0	4593312	1	1
ARHGEF17	601834	218	54	1021464	333720	0	0	0	0	50	1	4349664	1	1
ARHGEF18	613770	308	30	599544	177624	0	0	0	0	50	0	4435344	1	1
ARHGEF19	824719	186	40	406152	127152	0	0	0	0	50	1	3543552	1	1
ARHGEF2	1880483	213	32	505368	152352	0	0	0	0	50	0	4814208	1	1
ARHGEF3	380604	450	43	332064	86760	0	0	0	0	50	0	4317984	1	1
ARHGEF33	NaN	NaN	NaN	454248	123552	0	0	0	0	50	2	8141760	1	1
ARHGEF35	NaN	NaN	NaN	246456	68688	0	0	0	0	50	2	8086896	1	1
ARHGEF37	609620	185	37	345600	102816	0	0	0	0	50	0	4075416	1	1
ARHGEF38	233591	486	15	116928	28224	0	0	0	0	50	2	3436056	1	1
ARHGEF4	547548	369	13	376200	101376	0	0	0	0	50	0	4510944	1	1
ARHGEF6	306872	NaN	39	414576	107064	0	0	0	0	50	0	3917592	1	1
ARHGEF7	405184	579	30	471600	128016	0	0	0	0	50	1	3670704	1	1
ARHGEF9	108759	NaN	-13	284328	66240	0	0	0	0	50	1	4857048	1	1
ARID1B	143122	621	27	1145304	329112	0	0	1	0	46	3	3961152	1	1
ARID3A	2292363	206	44	297144	93816	0	0	0	0	50	1	4075128	1	1
ARID3B	655453	206	59	284688	85752	0	0	0	0	50	2	3804480	1	1
ARID4A	290710	552	36	673920	161136	0	0	0	0	50	0	3623400	1	1
ARID5A	872383	360	47	298584	92592	0	0	0	0	50	1	5515704	1	1
ARIH1	1093921	432	37	302400	70416	0	0	0	0	50	2	4433616	1	1
ARIH2	1818938	241	37	270720	61488	0	0	0	0	50	0	4583448	1	1
ARL1	283715	649	2	97632	24624	0	0	0	0	50	3	3762792	1	1
ARL10	563059	347	37	122400	39384	0	0	0	0	50	0	4501872	1	1
ARL11	425192	296	62	97560	30960	0	0	0	0	50	0	3723984	1	1
ARL13A	414180	NaN	45	159480	42264	0	0	0	0	50	0	3257496	1	1
ARL13B	85478	1310	-13	229392	57240	0	0	0	0	50	2	4903128	1	1
ARL14	493112	396	8	97992	27072	0	0	0	0	50	2	5580144	1	1
ARL15	83263	721	5	108504	28224	0	0	0	0	50	0	5016456	1	1
ARL16	3745109	205	30	100080	32112	0	0	0	0	50	0	3618288	1	1
ARL17A	NaN	NaN	NaN	230184	61416	0	0	0	0	50	2	8079624	1	1
ARL17B	372453	231	22	115128	30672	0	0	0	0	50	0	4318560	1	1
ARL2	3151458	209	52	95976	27792	0	0	0	0	50	0	4804128	1	1
ARL2BP	717872	149	48	89064	21528	0	0	0	0	50	2	3614904	1	1
ARL3	878626	180	27	97416	25488	0	0	0	0	50	3	4112928	1	1
ARL4A	120492	469	-11	102888	28872	0	0	0	0	50	0	5365512	1	1
ARL4C	121224	608	15	95976	29088	0	0	0	0	50	0	4215240	1	1
ARL4D	1147224	172	1	98496	33264	0	0	0	0	50	0	3318048	1	1
ARL5A	269131	610	15	96912	24048	0	0	0	0	50	1	4359168	1	1
ARL5B	74299	539	-5	96552	24408	0	0	0	0	50	0	4538880	1	1
ARL5C	NaN	NaN	NaN	96192	24552	0	0	1	0	4	1	288432	1	1
ARL6	89238	731	-5	102528	24696	0	0	0	0	50	1	4813920	1	1
ARL6IP1	739644	279	45	108000	28944	0	0	0	0	50	0	3918240	1	1
ARL6IP4	1093113	196	47	187200	61416	0	0	0	0	50	3	4670856	1	1
ARL6IP5	264082	443	20	97488	26712	0	0	0	0	50	0	4666176	1	1
ARL6IP6	275277	716	6	113832	35856	0	0	0	0	50	1	4084992	1	1
ARL8A	649164	297	34	101376	24984	0	0	0	0	50	1	4562496	1	1
ARL8B	263029	325	22	101088	25272	0	0	0	0	50	0	4424328	1	1
ARL9	662749	594	27	64728	17784	0	0	0	0	50	1	4699080	1	1
ARMC1	145894	455	4	147888	40680	0	0	0	0	50	0	3529800	1	1
ARMC10	594757	579	34	176112	51984	0	0	0	0	50	0	4736880	1	1
ARMC2	414039	431	32	454320	122832	0	0	0	0	50	1	3941352	1	1
ARMC3	164960	449	12	458928	122112	0	0	0	0	50	1	4129416	1	1
ARMC4	125789	454	-4	544896	148680	0	0	0	0	50	0	4612896	1	1
ARMC5	839076	558	11	489528	188712	0	0	0	0	50	3	4569264	1	1
ARMC6	1327004	215	24	241128	74016	0	0	0	0	50	1	4482792	1	1
ARMC7	1511891	168	25	99144	31536	0	0	0	0	50	0	3773808	1	1
ARMC8	199119	358	18	363888	96624	0	0	0	0	50	0	3673440	1	1
ARMC9	1157442	394	41	355896	92952	0	0	0	0	50	2	3633408	1	1
ARMCX1	329999	NaN	8	226800	67392	0	0	0	0	50	0	4298760	1	1
ARMCX2	300391	NaN	31	308448	101736	0	0	0	0	50	2	5073552	1	1
ARMCX3	329999	NaN	8	191448	54792	0	0	0	0	50	0	4298760	1	1
ARMCX5	95798	NaN	27	282600	79632	0	0	0	0	50	1	4867200	1	1
ARMCX6	329999	NaN	8	153072	41976	0	0	0	0	50	0	4298760	1	1
ARMS2	252955	279	5	53784	17496	0	0	0	0	50	1	4375224	1	1
ARNT	1787393	188	33	415368	114696	0	0	0	0	50	1	4158648	1	1
ARNT2	365740	542	8	379152	101664	0	0	0	0	50	1	4115736	1	1
ARNTL	296688	414	13	334656	88488	0	0	0	0	50	4	4241592	1	1
ARNTL2	544579	377	40	342000	85248	0	0	0	0	50	0	3977496	1	1
ARPC1A	903923	263	51	197856	50328	0	0	0	0	50	0	4751640	1	1
ARPC1B	903923	263	51	196632	52848	0	0	0	0	50	0	4751640	1	1
ARPC2	724341	197	30	163584	40536	0	0	0	0	50	0	3677760	1	1
ARPC3	964525	206	50	99144	22464	0	0	0	0	50	0	3911760	1	1
ARPC4	953772	264	43	91224	22608	0	0	0	0	50	0	5495688	1	1
ARPC5	608114	407	24	78984	22104	0	0	0	0	50	1	4796784	1	1
ARPC5L	1125524	207	41	79776	23040	0	0	0	0	50	1	3805920	1	1
ARPM1	397180	820	-9	188856	53712	0	0	0	0	50	1	4203072	1	1
ARPP19	469724	386	15	59328	15624	0	0	0	0	50	0	4016088	1	1
ARPP21	3796	1075	-21	430128	114624	0	0	0	0	50	0	4177584	1	1
ARR3	188610	NaN	39	208224	58104	0	0	0	0	50	0	4166928	1	1
ARRB1	740999	252	46	223632	60840	0	0	0	0	50	0	4428936	1	1
ARRB2	1272092	222	28	217080	60696	0	0	0	0	50	1	4832208	1	1
ARRDC1	1197708	478	45	217872	69840	0	0	0	0	50	1	5663592	1	1
ARRDC2	1291557	226	34	242640	84168	0	0	0	0	50	1	3765816	1	1
ARRDC3	51436	334	5	216576	58392	0	0	0	0	50	0	3935952	1	1
ARRDC5	777835	173	42	174528	49464	0	0	0	0	50	0	4754664	1	1
ARSA	1073094	203	43	250272	85824	0	0	0	0	50	0	4682376	1	1
ARSB	203299	452	50	275400	83376	0	0	0	0	50	0	5796576	1	1
ARSD	191640	NaN	18	329832	95904	0	0	0	0	50	0	4191624	1	1
ARSE	191640	NaN	18	303840	87120	0	0	0	0	50	0	4191624	1	1
ARSF	217524	NaN	-11	305640	85968	0	0	0	0	50	1	4692744	1	1
ARSG	745529	225	-8	270864	78624	0	0	0	0	50	0	3884904	1	1
ARSH	218545	NaN	-4	289872	81648	0	0	0	0	50	1	3801456	1	1
ARSI	954044	220	46	281736	88488	0	0	0	0	50	1	5530176	1	1
ARSJ	100364	497	15	303768	85896	0	0	0	0	50	0	3943944	1	1
ARSK	310860	359	29	280296	73728	0	0	0	0	50	0	3854448	1	1
ART1	537999	403	23	165168	50832	0	0	0	0	50	0	4539384	1	1
ART3	507519	322	41	211536	50688	0	0	0	0	50	1	3816144	1	1
ART4	340728	578	-4	161424	44856	0	0	0	0	50	0	3184056	1	1
ART5	537999	403	23	147672	45000	0	0	0	0	50	0	4539384	1	1
ARTN	877978	214	35	121104	48240	0	0	0	0	50	1	3994056	1	1
ARV1	376655	616	12	144432	36576	0	0	0	0	50	1	4133232	1	1
ARVCF	616246	217	37	480024	159552	0	0	0	0	50	2	4601736	1	1
ARX	252498	NaN	11	273024	95256	0	0	0	0	50	0	4789584	1	1
AS3MT	711862	192	45	200304	52200	0	0	0	0	50	0	4538808	1	1
ASAH1	366238	474	20	239040	61848	0	0	0	0	50	2	4721472	1	1
ASAH2	377258	409	14	409608	113328	0	0	0	0	50	0	4660704	1	1
ASAH2B	131929	508	36	88128	24192	0	0	0	0	50	2	4161888	1	1
ASAM	713809	216	13	190224	57312	0	0	0	0	50	0	4940856	1	1
ASAP1	264818	427	30	594288	162576	0	0	0	0	50	2	5352984	1	1
ASAP2	661229	340	34	534168	141696	0	0	0	0	50	0	5852232	1	1
ASAP3	1050777	159	29	477432	134064	0	0	0	0	50	0	3743568	1	1
ASB1	246085	513	27	168624	52992	0	0	0	0	50	0	3532824	1	1
ASB10	611046	337	38	273168	93384	0	0	0	0	50	0	3665664	1	1
ASB11	201763	NaN	43	187992	53496	0	0	0	0	50	0	4865976	1	1
ASB12	57924	NaN	2	154080	47664	0	0	0	0	50	0	5324112	1	1
ASB13	761737	299	21	143136	42408	0	0	0	0	50	0	4879152	1	1
ASB14	399197	454	29	311040	85104	0	0	0	0	50	0	4722840	1	1
ASB15	86799	644	-7	304776	84672	0	0	0	0	50	0	4528440	1	1
ASB16	930750	175	41	265824	51480	0	0	0	0	50	0	4407624	1	1
ASB17	140995	603	-11	151704	42264	0	0	0	0	50	0	4640328	1	1
ASB18	121194	481	8	231120	75600	0	0	0	0	50	0	4269096	1	1
ASB2	200153	600	30	297864	89208	0	0	0	0	50	3	3936960	1	1
ASB3	NaN	NaN	NaN	273528	72936	0	0	0	0	50	2	8091144	1	1
ASB4	176832	333	14	232272	62568	0	0	0	0	50	0	3922776	1	1
ASB5	134663	504	-4	171072	48384	0	0	0	0	50	0	4678344	1	1
ASB6	794813	198	40	222336	55440	0	0	0	0	50	1	3718872	1	1
ASB7	290809	374	-9	164376	46224	0	0	0	0	50	0	4421736	1	1
ASB8	511392	352	32	145512	44352	0	0	0	0	50	1	3787992	1	1
ASB9	204248	NaN	17	159696	43344	0	0	0	0	50	0	4303224	1	1
ASCC1	761166	140	40	192600	47160	0	0	0	0	50	0	4330872	1	1
ASCC2	849790	182	33	400824	106776	0	0	0	0	50	0	5058072	1	1
ASCC3	103404	825	2	1174320	309600	0	0	0	0	18	0	1646784	1	1
ASCL1	21203	964	3	117936	36504	0	0	0	0	50	0	4697496	1	1
ASCL2	NaN	NaN	NaN	90792	35784	0	0	0	0	50	2	8053992	1	1
ASCL3	548433	243	21	92232	27000	0	0	0	0	50	0	4195008	1	1
ASCL4	119393	805	22	83952	28800	0	0	0	0	50	2	4328928	1	1
ASF1A	116680	856	16	87552	23904	0	0	0	0	50	2	3785760	1	1
ASF1B	1034381	321	36	104112	30024	0	0	0	0	50	1	4471992	1	1
ASGR1	1682013	348	15	156024	40104	0	0	0	0	18	0	1323216	1	1
ASGR2	1682013	348	15	167544	41544	0	0	0	0	18	0	1323216	1	1
ASH1L	1960625	247	33	1524960	419688	0	0	0	0	50	0	4405176	1	1
ASH2L	671169	258	34	334152	87264	0	0	0	0	50	1	3929760	1	1
ASIP	962066	151	50	67824	20520	0	0	0	0	50	4	4598784	1	1
ASL	477708	345	38	246312	68832	0	0	0	0	50	0	3873024	1	1
ASMT	NaN	NaN	NaN	195840	54720	0	0	0	0	50	2	8072928	1	1
ASMTL	NaN	NaN	NaN	334944	97272	0	0	0	0	50	2	8115480	1	1
ASNA1	1959466	226	29	182592	49176	0	0	0	0	50	1	4738464	1	1
ASNS	455051	636	0	297072	76608	0	0	0	0	50	2	4556160	1	1
ASNSD1	418427	511	16	327744	92160	0	0	0	0	50	0	4770360	1	1
ASPA	403115	442	6	166248	42408	0	0	0	0	50	0	3590784	1	1
ASPDH	762018	517	35	148680	48312	0	0	0	0	50	1	4631976	1	1
ASPG	622747	468	20	293112	96552	0	0	0	0	50	0	4056696	1	1
ASPH	423823	377	14	541440	128376	0	0	0	0	50	0	4552488	1	1
ASPHD1	NaN	NaN	NaN	189216	65880	0	0	0	0	50	2	8084088	1	1
ASPHD2	163136	553	-46	186480	55008	0	0	0	0	50	2	4095720	1	1
ASPM	221779	614	-25	1806048	471024	0	0	0	0	1	0	591480	1	1
ASPN	NaN	NaN	NaN	201960	50976	0	0	0	0	50	2	8069184	1	1
ASPRV1	844060	221	37	169200	53712	0	0	0	0	50	1	3540816	1	1
ASPSCR1	3814891	211	28	284904	87912	0	0	0	0	50	0	3609144	1	1
ASRGL1	3053973	413	49	159192	47088	0	0	0	0	50	0	4039272	1	1
ASS1	502828	260	35	222192	57528	0	0	0	0	50	1	4582152	1	1
ASTE1	313779	586	19	351288	92808	0	0	0	0	50	2	5636088	1	1
ASTL	821367	251	45	219024	67608	0	0	0	0	50	0	3919104	1	1
ASTN1	6547	940	-9	672840	186192	0	0	0	0	50	4	5227632	1	1
ASTN2	63839	937	-17	698544	204120	0	0	0	0	50	2	4047408	1	1
ASXL1	780777	242	57	775440	235008	0	0	0	0	50	0	4324824	1	1
ASXL2	602691	287	31	725256	214776	0	0	0	0	50	0	5033376	1	1
ASXL3	7579	1014	-10	1135008	332280	0	0	0	0	50	1	4620960	1	1
ASZ1	262404	394	-1	254664	64584	0	0	0	0	50	1	5176512	1	1
ATAD1	335357	169	45	192600	49752	0	0	0	0	50	0	3692736	1	1
ATAD2	544857	225	30	733824	190872	0	0	0	0	50	0	4102128	1	1
ATAD2B	233701	431	27	767448	201312	0	0	0	0	50	0	3477456	1	1
ATAD3A	1714469	248	27	328608	96264	0	0	0	0	50	4	4358592	1	1
ATAD3B	1714469	248	27	333936	100008	0	0	0	0	50	4	4358592	1	1
ATAD3C	1725369	187	27	213984	62496	0	0	0	0	50	2	4361760	1	1
ATAD5	605762	209	25	969768	244800	0	0	0	0	50	0	4726872	1	1
ATCAY	2187414	201	34	199008	52416	0	0	0	0	50	0	4849704	1	1
ATE1	233024	427	-3	300672	74304	0	0	0	0	50	1	3953304	1	1
ATF1	665195	250	42	140616	40824	0	0	0	0	50	0	4865832	1	1
ATF2	347113	641	24	262800	75456	0	0	0	0	50	1	4525704	1	1
ATF3	418310	224	22	105192	28728	0	0	0	0	50	0	3839112	1	1
ATF4	721040	467	72	180216	50040	0	0	0	0	50	1	4092048	1	1
ATF5	1679101	205	45	135720	48528	0	0	0	0	50	2	4203792	1	1
ATF6	407279	420	16	351072	97128	0	0	0	0	50	0	3349224	1	1
ATF6B	2170336	224	32	359280	112032	0	0	0	0	50	0	5124384	1	1
ATF7	1542915	154	52	252360	77904	0	0	0	0	50	1	4244184	1	1
ATF7IP2	199617	364	9	358272	92952	0	0	0	0	50	1	4241016	1	1
ATG10	156562	717	25	119808	29448	0	0	0	0	6	0	706104	1	1
ATG12	384075	759	1	72648	21312	0	0	0	0	50	2	4698576	1	1
ATG16L1	427221	155	31	321912	86760	0	0	0	0	50	3	3912120	1	1
ATG16L2	528497	281	50	321192	95688	0	0	0	0	50	1	3348504	1	1
ATG3	302697	636	41	172224	41400	0	0	0	0	50	0	2932200	1	1
ATG4A	201673	NaN	25	217008	51912	0	0	0	0	50	1	3877560	1	1
ATG4B	1268313	406	27	215784	54432	0	0	0	0	50	0	3749472	1	1
ATG4C	220392	415	5	245592	60480	0	0	0	0	50	1	3626496	1	1
ATG4D	2036812	226	23	241776	74232	0	0	0	0	50	1	4515984	1	1
ATG5	181529	390	32	149832	35064	0	0	0	0	50	3	4692744	1	1
ATG7	184628	425	30	371088	100656	0	0	0	0	50	3	5244696	1	1
ATG9A	773232	177	36	428472	127944	0	0	0	0	50	1	4037688	1	1
ATG9B	622098	373	41	456336	154512	0	0	0	0	50	0	5084640	1	1
ATHL1	1463610	437	24	373176	116280	0	0	0	0	50	0	3687768	1	1
ATIC	530312	531	12	311112	86112	0	0	0	0	50	0	4452912	1	1
ATL1	483990	295	43	297360	76104	0	0	0	0	50	1	4361760	1	1
ATL2	808394	366	25	327240	85752	0	0	0	0	50	2	5359680	1	1
ATL3	1058363	170	50	286560	75024	0	0	0	0	50	0	4285080	1	1
ATMIN	231500	284	4	414144	122832	0	0	0	0	50	1	4367448	1	1
ATN1	2704950	211	47	578232	200448	0	0	0	0	50	2	5380128	1	1
ATOH1	58522	802	24	173880	56160	0	0	0	0	50	1	3798288	1	1
ATOH7	459384	251	17	75024	24120	0	0	0	0	50	1	4623408	1	1
ATOH8	1105419	181	46	154440	55944	0	0	0	0	50	2	4395600	1	1
ATOX1	584468	406	46	38160	9576	0	0	0	0	30	2	3030264	1	1
ATP10A	104149	1350	-49	759672	229608	0	0	0	0	50	0	5581872	1	1
ATP10B	170108	904	11	756936	209448	0	0	0	0	50	1	4307904	1	1
ATP10D	93423	528	29	740880	202824	0	0	0	0	50	3	5132880	1	1
ATP11A	585697	416	45	643104	172080	0	0	0	0	50	0	5226912	1	1
ATP11B	228613	559	16	625464	162936	0	0	0	0	50	0	4678344	1	1
ATP11C	66616	NaN	18	613224	160488	0	0	0	0	50	0	4218120	1	1
ATP12A	467468	619	40	545544	151272	0	0	0	0	50	0	4880304	1	1
ATP13A1	768855	418	-10	612720	190152	0	0	0	0	50	0	3477240	1	1
ATP13A2	678965	221	52	642312	198576	0	0	0	0	50	1	4239000	1	1
ATP13A3	324325	269	27	651456	170424	0	0	0	0	50	0	5227416	1	1
ATP13A4	144678	776	-2	630216	170496	0	0	0	0	50	0	4250232	1	1
ATP13A5	141358	851	1	643968	170568	0	0	0	0	50	0	4494024	1	1
ATP1A1	616485	464	18	536400	149184	0	0	0	0	50	1	3926592	1	1
ATP1A2	835734	386	23	526392	154224	0	0	0	0	50	2	5495976	1	1
ATP1A3	1150724	438	33	525312	150768	0	0	0	0	50	0	4434624	1	1
ATP1A4	841605	386	29	534168	151416	0	0	0	0	50	1	3850488	1	1
ATP1B1	231221	416	19	160488	40824	0	0	0	0	50	0	3816432	1	1
ATP1B2	2069567	213	34	155592	38160	0	0	0	0	50	0	3731400	1	1
ATP1B4	484939	NaN	23	191520	46944	0	0	0	0	50	0	3315672	1	1
ATP2A1	1167826	218	55	516456	153360	0	0	0	0	50	1	5376168	1	1
ATP2A2	969445	178	26	541512	154224	0	0	0	0	50	1	4459968	1	1
ATP2A3	617494	268	33	544968	165888	0	0	0	0	50	0	3854160	1	1
ATP2B1	235578	418	9	661608	180144	0	0	0	0	14	0	1315008	1	1
ATP2B2	673500	458	50	642672	181584	0	0	0	0	50	0	4710816	1	1
[truncated: 16,864 more rows]
