# Supplementary material for: Genomic profiling of subcutaneous patient-derived xenografts reveals immune constraints on tumor evolution in childhood solid cancer
Source: Nat Commun. 2023 Nov 22;14:7600. doi: 10.1038/s41467-023-43373-1 (PMC10663468; doi:10.1038/s41467-023-43373-1)
Supplement: Supplementary file 8 — Supplementary Dataset 5 [file 41467_2023_43373_MOESM8_ESM.xlsx]

## Sheet: S5 Cancer genes
Data S5. Cancer genes used in PT/PDX comparisons. The gene list was downloaded from COSMIC Cancer Gene Census.
Hugo Symbol	Position	Type
A1CF	10:50799421-50885675	oncogene
ABI1	10:26746593-26860935	TSG, fusion
ABL1	9:130713946-130885683	oncogene, fusion
ABL2	1:179099327-179229601	oncogene, fusion
ACKR3	2:236569641-236582358	oncogene, fusion
ACVR1	2:157736444-157875111	oncogene
ACVR1B	12:51951701-51994217	TSG
ACVR2A	2:147844517-147930824	TSG
AFDN	6:167827635-167970232	oncogene, fusion
AFF3	2:99551121-100106128	oncogene, fusion
AFF4	5:132875379-132963634	oncogene, fusion
AKT1	14:104769349-104794124	oncogene
AKT2	19:40230317-40285395	oncogene
AKT3	1:243499720-243843282	oncogene
ALK	2:29192774-29921566	oncogene, fusion
AMER1	X:64185117-64205744	TSG
APC	5:112737888-112846239	TSG
APOBEC3B	22:38982409-38992784	oncogene, TSG
ARAF	X:47561100-47571920	oncogene
ARHGAP26	5:142770377-143229011	TSG, fusion
ARHGAP35	19:46918676-47005077	TSG
ARHGAP5	14:32077289-32159728	oncogene
ARHGEF10	8:1824015-1958641	TSG
ARHGEF10L	1:17539835-17697869	TSG
ARHGEF12	11:120337078-120489936	TSG, fusion
ARID1A	1:26696033-26782110	TSG, fusion
ARID1B	6:156777374-157210779	TSG
ARID2	12:45729665-45908040	TSG
ARNT	1:150809705-150876768	oncogene, TSG, fusion
AR	X:67544036-67730619	oncogene
ASXL1	20:32358330-32439319	TSG
ASXL2	2:25741925-25780309	TSG
ATF1	12:50764292-50821122	oncogene, fusion
ATM	11:108222832-108369099	TSG
ATP1A1	1:116373867-116404772	oncogene, TSG
ATP2B3	X:153536122-153582929	TSG
ATR	3:142449237-142578826	TSG
ATRX	X:77504878-77786269	TSG
AXIN1	16:287440-352659	TSG
AXIN2	17:65528563-65561647	TSG
B2M	15:44711477-44718877	TSG
BAP1	3:52401013-52410350	TSG
BARD1	2:214725646-214809704	TSG
BAX	19:48954929-48961798	TSG
BAZ1A	14:34752737-34875647	TSG
BCL10	1:85266248-85277090	TSG, fusion
BCL11A	2:60457192-60555154	oncogene, fusion
BCL11B	14:99169287-99271228	oncogene, TSG, fusion
BCL2	18:63123346-63320128	oncogene, fusion
BCL2L12	19:49665142-49673915	oncogene
BCL3	19:44748547-44760044	oncogene, fusion
BCL6	3:187721377-187745727	oncogene, fusion
BCL9	1:147541412-147626216	oncogene, fusion
BCL9L	11:118893875-118910904	oncogene, TSG
BCORL1	X:130005188-130058083	oncogene, TSG
BCOR	X:40051248-40097403	TSG, fusion
BIRC3	11:102317495-102337734	oncogene, TSG, fusion
BIRC6	2:32357028-32618899	oncogene, fusion
BLM	15:90717327-90816165	TSG
BMPR1A	10:86756650-86932838	oncogene, TSG
BRAF	7:140730665-140924928	oncogene, fusion
BRCA1	17:43044295-43125483	TSG
BRCA2	13:32315474-32400266	TSG
BRD3	9:134030305-134068017	oncogene, fusion
BRD4	19:15235519-15280451	oncogene, fusion
BRIP1	17:61681266-61863521	TSG
BTG1	12:92140278-92145897	TSG, fusion
BTG2	1:203305536-203309602	TSG
BTK	X:101349447-101390796	oncogene, TSG
BUB1B	15:40161026-40221136	TSG
CACNA1D	3:53495049-53813733	oncogene
CALR	19:12938607-12944489	oncogene
CAMTA1	1:6785324-7769706	TSG, fusion
CARD11	7:2906141-3043945	oncogene
CARS	11:3000922-3057437	TSG, fusion
CASP3	4:184627696-184649475	TSG
CASP8	2:201258036-201287711	TSG
CASP9	1:15492270-15524295	TSG
CBFA2T3	16:88874858-88977204	TSG, fusion
CBFB	16:67029245-67101022	TSG, fusion
CBL	11:119206276-119308149	oncogene, TSG, fusion
CBLB	3:105655461-105869043	TSG
CBLC	19:44777869-44800634	oncogene, TSG
CCDC6	10:59788763-59906656	TSG, fusion
CCNB1IP1	14:20311368-20333312	TSG, fusion
CCNC	6:99542380-99568973	TSG
CCND1	11:69641087-69654474	oncogene, fusion
CCND2	12:4273772-4305350	oncogene, fusion
CCND3	6:41934933-41941848	oncogene, fusion
CCNE1	19:29811898-29824308	oncogene
CCR4	3:32951574-32956349	oncogene
CCR7	17:40553769-40565472	oncogene
CD274	9:5450525-5470547	TSG, fusion
CD28	2:203706548-203738912	oncogene
CD74	5:150402152-150412751	oncogene, fusion
CD79A	19:41877120-41881372	oncogene
CD79B	17:63928740-63932336	oncogene
CDC73	1:193122017-193253901	TSG
CDH10	5:24487100-24644978	TSG
CDH11	16:64943753-65122198	TSG, fusion
CDH1	16:68737225-68835548	TSG
CDH17	8:94127171-94208587	oncogene
CDK12	17:39462039-39535146	TSG
CDK4	12:57747727-57752521	oncogene
CDK6	7:92604921-92833917	oncogene, fusion
CDKN1A	6:36678710-36687337	oncogene, TSG
CDKN1B	12:12717124-12722371	TSG
CDKN2A	9:21968056-21974866	TSG
CDKN2C	1:50960745-50974633	TSG
CDX2	13:27962137-27971139	TSG, fusion
CEBPA	19:33299934-33302564	TSG
CHD2	15:92900320-93028005	TSG
CHD4	12:6570088-6607476	oncogene
CHEK2	22:28687763-28741838	TSG
CHST11	12:104456973-104762014	oncogene, fusion
CIC	19:42284665-42295797	oncogene, TSG, fusion
CIITA	16:10877198-10924983	TSG, fusion
CLTC	17:59619689-59696956	TSG, fusion
CLTCL1	22:19179473-19291714	TSG, fusion
CNBP	3:129170102-129183910	TSG, fusion
CNOT3	19:54141396-54155680	TSG
CNTNAP2	7:146116359-148420998	TSG
CPEB3	10:92048642-92243279	TSG
CREB1	2:207529892-207603431	oncogene, fusion
CREB3L1	11:46277661-46321422	TSG, fusion
CREB3L2	7:137874979-138002057	oncogene, fusion
CREBBP	16:3725054-3880726	oncogene, TSG, fusion
CRLF2	X:1190490-1212750	oncogene, fusion
CRTC1	19:18683678-18782333	oncogene, fusion
CSF1R	5:150053291-150113372	oncogene
CSF3R	1:36466043-36483278	oncogene
CSMD3	8:112222928-113437099	TSG
CTCF	16:67562467-67639176	TSG
CTNNA1	5:138753423-138935034	TSG, fusion
CTNNA2	2:79651552-80648689	oncogene
CTNNB1	3:41220551-41239888	oncogene, fusion
CTNND2	5:10971840-11904043	oncogene
CUL3	2:224470150-224585348	TSG
CUX1	7:101816011-102258233	oncogene, TSG
CXCR4	2:136114349-136116243	oncogene
CYLD	16:50742760-50801935	TSG
CYSLTR2	13:48706555-48711226	oncogene
DAXX	6:33318558-33323014	oncogene, TSG
DDB2	11:47214942-47239240	oncogene, TSG
DDIT3	12:57516589-57520517	oncogene, fusion
DDR2	1:162632465-162787400	oncogene
DDX10	11:108665025-108940930	TSG, fusion
DDX3X	X:41333284-41351668	TSG
DDX5	17:64499616-64506521	oncogene, fusion
DDX6	11:118747766-118790948	oncogene, fusion
DEK	6:18223868-18264823	oncogene, fusion
DGCR8	22:20080232-20111871	oncogene
DICER1	14:95086228-95158010	TSG
DNM2	19:10718131-10831903	TSG
DNMT3A	2:25227855-25342590	TSG
DROSHA	5:31400497-31532061	TSG
EBF1	5:158695920-159099761	TSG, fusion
EED	11:86245223-86278813	TSG
EGFR	7:55019101-55211628	oncogene
EIF3E	8:108201743-108248765	TSG, fusion
ELF3	1:202007945-202016009	TSG
ELF4	X:130064928-130110495	oncogene, TSG, fusion
ELK4	1:205607943-205631962	oncogene, fusion
ELL	19:18442663-18522127	TSG, fusion
EP300	22:41091786-41180079	TSG, fusion
EPAS1	2:46297402-46386703	oncogene, TSG
EPS15	1:51354263-51519328	TSG, fusion
ERBB2	17:39700080-39728662	oncogene, fusion
ERBB3	12:56079861-56103505	oncogene
ERBB4	2:211375717-212538841	oncogene, TSG
ERCC2	19:45349837-45370587	TSG
ERCC3	2:127257290-127294176	TSG
ERCC4	16:13920157-13952345	TSG
ERCC5	13:102844844-102876001	TSG
ERG	21:38380027-38661694	oncogene, fusion
ESR1	6:151690496-152103274	oncogene, TSG, fusion
ETNK1	12:22625075-22690665	TSG
ETV1	7:13891228-13989946	oncogene, fusion
ETV4	17:43527844-43546432	oncogene, fusion
ETV5	3:186046308-186109112	oncogene, fusion
ETV6	12:11649854-11895402	TSG, fusion
EWSR1	22:29268316-29300343	oncogene, fusion
EXT1	8:117794490-118111853	TSG, fusion
EXT2	11:44096197-44245429	TSG
EZH2	7:148807385-148884278	oncogene, TSG
FANCA	16:89737549-89816646	TSG
FANCC	9:95099054-95317702	TSG
FANCD2	3:10026414-10099660	TSG
FANCE	6:35452361-35467103	TSG
FANCF	11:22622519-22626787	TSG
FANCG	9:35073838-35080016	TSG
FAS	10:88990657-89015785	TSG
FAT1	4:186587783-186723855	TSG
FAT4	4:125316399-125492932	TSG
FBLN2	3:13549131-13638422	TSG
FBXO11	2:47806920-47905793	TSG
FBXW7	4:152320544-152536063	TSG
FCGR2B	1:161663161-161678654	oncogene, fusion
FCRL4	1:157573749-157598080	oncogene, fusion
FEN1	11:61792637-61797244	TSG
FES	15:90884412-90895776	oncogene, TSG
FEV	2:218981087-218985657	oncogene, fusion
FGFR1	8:38411138-38467845	oncogene, fusion
FGFR2	10:121479857-121598403	oncogene, fusion
FGFR3	4:1793312-1808872	oncogene, fusion
FGFR4	5:177086886-177098144	oncogene
FH	1:241497603-241519761	TSG
FHIT	3:59751407-61251459	TSG, fusion
FLCN	17:17212212-17237139	TSG
FLI1	11:128693770-128813267	oncogene, fusion
FLT3	13:28003274-28100592	oncogene
FLT4	5:180601506-180649624	oncogene
FOXA1	14:37589984-37595034	oncogene
FOXL2	3:138944224-138947140	oncogene, TSG
FOXO1	13:40555667-40666597	oncogene, TSG, fusion
FOXO3	6:108560866-108684768	oncogene, TSG, fusion
FOXO4	X:71096197-71103535	oncogene, TSG, fusion
FOXP1	3:70954715-71583989	oncogene, fusion
FOXR1	11:118971707-118981291	oncogene, fusion
FSTL3	19:676365-683399	oncogene, fusion
FUBP1	1:77948405-77979086	oncogene
FUS	16:31180110-31194871	TSG, fusion
GATA1	X:48786554-48794308	oncogene, TSG
GATA2	3:128479427-128493185	oncogene
GATA3	10:8054653-8075203	oncogene, TSG
GLI1	12:57460138-57472262	oncogene, fusion
GNA11	19:3094410-3124004	oncogene
GNAQ	9:77716087-78031458	oncogene
GNAS	20:58852714-58911192	oncogene
GPC3	X:133535754-133985646	oncogene, TSG
GPC5	13:91398607-92867237	TSG
GRIN2A	16:9753404-10182754	TSG
GRM3	7:86643914-86864884	oncogene
H3F3A	1:226063977-226072001	oncogene
H3F3B	17:75776434-75779779	oncogene
HEY1	8:79764013-79767857	oncogene, fusion
HIF1A	14:61697622-61748259	oncogene
HIP1	7:75533300-75738947	oncogene, fusion
HIST1H3B	6:26031650-26032060	oncogene
HLF	17:55265012-55325065	oncogene, fusion
HMGA1	6:34236873-34246230	oncogene, fusion
HMGA2	12:65824460-65915447	oncogene, fusion
HNF1A	12:120978749-121001269	TSG
HNRNPA2B1	7:26189927-26200746	oncogene, fusion
HOXA11	7:27181515-27185216	oncogene, TSG, fusion
HOXA13	7:27194364-27200106	oncogene, fusion
HOXA9	7:27162435-27165530	oncogene, TSG, fusion
HOXC11	12:53973126-53977643	oncogene, fusion
HOXC13	12:53938765-53946544	oncogene, fusion
HOXD11	2:176107286-176109588	oncogene, fusion
HOXD13	2:176092891-176095938	oncogene, fusion
HRAS	11:532243-535550	oncogene
ID3	1:23557918-23559794	TSG
IDH1	2:208236265-208254322	oncogene
IDH2	15:90083045-90102504	oncogene
IGF2BP2	3:185643975-185825012	TSG
IKBKB	8:42271302-42331608	oncogene
IKZF1	7:50304669-50405101	TSG, fusion
IKZF3	17:39757715-39864188	oncogene, TSG, fusion
IL6ST	5:55935095-55994993	oncogene
IL7R	5:35856849-35879603	oncogene
IRF4	6:391739-411447	oncogene, TSG, fusion
IRS4	X:108732482-108736409	oncogene, TSG
JAK1	1:64833229-64966504	oncogene, TSG
JAK2	9:4985245-5128183	oncogene, fusion
JAK3	19:17824786-17848032	oncogene
JUN	1:58780788-58784327	oncogene
KAT6A	8:41929479-42051987	oncogene, fusion
KAT6B	10:74826625-75032622	TSG, fusion
KAT7	17:49788555-49835030	oncogene
KCNJ5	11:128891356-128921035	oncogene
KDM5A	12:280129-389454	oncogene, fusion
KDM5C	X:53192152-53225422	TSG
KDM6A	X:44873511-45112602	oncogene, TSG
KDR	4:55078259-55125595	oncogene
KEAP1	19:10486120-10503741	TSG
KIT	4:54657918-54740715	oncogene
KLF4	9:107484852-107489646	oncogene, TSG
KLF6	10:3775996-3785275	TSG
KMT2A	11:118436490-118526832	oncogene, fusion
KMT2C	7:152134925-152436005	TSG
KMT2D	12:49018975-49055324	oncogene, TSG
KNL1	15:40594020-40664342	TSG, fusion
KNSTRN	15:40382721-40394245	oncogene
KRAS	12:25209431-25250803	oncogene
LARP4B	10:806914-931705	TSG
LATS1	6:149658153-149718256	TSG
LATS2	13:20973032-21061547	TSG
LCK	1:32251239-32286165	oncogene, fusion
LEF1	4:108047545-108168422	oncogene, TSG
LEPROTL1	8:30095480-30138348	TSG
LMO1	11:8224304-8263858	oncogene, fusion
LMO2	11:33858576-33892289	oncogene, fusion
LPP	3:188212933-188890671	oncogene, fusion
LRIG3	12:58872149-58920522	TSG, fusion
LRP1B	2:140231423-142131701	TSG
LYL1	19:13099033-13102867	oncogene, fusion
LYN	8:55879813-56010572	oncogene, fusion
LZTR1	22:20982013-20999038	TSG
MACC1	7:20134655-20217390	oncogene
MAF	16:79593838-79600714	oncogene, fusion
MAFB	20:40685848-40689240	oncogene, fusion
MALAT1	11:65497762-65506469	oncogene, TSG, fusion
MALT1	18:58671386-58754477	oncogene, fusion
MAML2	11:95976598-96343180	oncogene, fusion
MAP2K1	15:66386817-66492312	oncogene
MAP2K2	19:4090321-4124129	oncogene
MAP2K4	17:12020834-12143830	oncogene, TSG
MAP3K13	3:185363120-185489097	oncogene, TSG
MAP3K1	5:56815574-56896152	oncogene, TSG
MAPK1	22:21754500-21867629	oncogene
MAX	14:65075544-65102470	TSG
MDM2	12:68808176-68850686	oncogene
MDM4	1:204516383-204558120	oncogene
MECOM	3:169083499-169146305	oncogene, fusion
MED12	X:71118723-71142447	TSG
MEN1	11:64803524-64811294	TSG
MET	7:116672405-116796342	oncogene
MGMT	10:129467184-129768007	TSG
MITF	3:69739435-69968336	oncogene
MLF1	3:158582835-158606459	TSG, fusion
MLH1	3:36993332-37050918	TSG
MLLT10	10:21534343-21743630	oncogene, fusion
MN1	22:27748277-27801498	oncogene, fusion
MPL	1:43337849-43352772	oncogene
MRTFA	22:40411390-40533635	oncogene, TSG, fusion
MSH2	2:47402969-47483228	TSG
MSH6	2:47783082-47810101	TSG
MSI2	17:57256534-57684685	oncogene, fusion
MTCP1	X:155064034-155071226	oncogene, fusion
MTOR	1:11106535-11262507	oncogene
MUC16	19:8848844-8981342	oncogene
MUC4	3:195746765-195812277	oncogene
MUTYH	1:45329242-45340388	TSG
MYB	6:135181315-135219167	oncogene, fusion
MYC	8:127736069-127741434	oncogene, fusion
MYCL	1:39895426-39902013	oncogene
MYCN	2:15940564-15947007	oncogene
MYD88	3:38138478-38143019	oncogene
MYH9	22:36281277-36388067	TSG, fusion
MYOD1	11:17719568-17722131	oncogene
N4BP2	4:40056826-40158252	TSG
NAB2	12:57088894-57095476	TSG, fusion
NBN	8:89933336-89984716	TSG
NCOA2	8:70109762-70403805	oncogene, fusion
NCOA4	10:46006412-46030607	TSG, fusion
NCOR1	17:16029157-16215549	TSG
NCOR2	12:124324415-124495252	TSG
NDRG1	8:133237176-133297586	TSG, fusion
NF1	17:31094927-31377677	TSG, fusion
NF2	22:29603558-29698598	TSG
NFATC2	20:51386957-51542719	oncogene, fusion
NFE2L2	2:177230305-177265131	oncogene, TSG
NFKB2	10:102394597-102402524	oncogene, TSG, fusion
NFKBIE	6:44258166-44265788	TSG
NKX2-1	14:36516392-36520228	oncogene, TSG
NOTCH1	9:136494433-136545786	oncogene, TSG, fusion
NOTCH2	1:119911553-120069626	oncogene, TSG
NPM1	5:171387648-171411137	oncogene, fusion
NR4A3	9:99821855-99866891	oncogene, fusion
NRAS	1:114704469-114716894	oncogene
NRG1	8:32548635-32764407	TSG, fusion
NSD2	4:1892845-1982207	oncogene, fusion
NSD3	8:38269697-38382272	oncogene, fusion
NT5C2	10:103088018-103193306	oncogene
NTHL1	16:2039815-2047866	TSG
NTRK1	1:156860894-156881642	oncogene, TSG, fusion
NTRK3	15:87876757-88256731	oncogene, fusion
NUP98	11:3675010-3797792	oncogene, fusion
NUTM1	15:34343315-34357728	oncogene, fusion
OLIG2	21:33025935-33029196	oncogene, fusion
P2RY8	X:1462572-1537107	oncogene, fusion
PABPC1	8:100702916-100722712	oncogene, TSG
PALB2	16:23603170-23641310	TSG
PATZ1	22:31325804-31346232	TSG, fusion
PAX3	2:222199888-222298981	oncogene, fusion
PAX5	9:36833275-37034185	oncogene, TSG, fusion
PBRM1	3:52547841-52685836	TSG
PBX1	1:164559635-164851831	oncogene, fusion
PDCD1LG2	9:5510570-5571254	oncogene, fusion
PDGFB	22:39223359-39244751	oncogene, fusion
PDGFRA	4:54229097-54298247	oncogene, fusion
PDGFRB	5:150113837-150155860	oncogene, fusion
PER1	17:8140472-8152435	TSG, fusion
PHF6	X:134373312-134428789	TSG
PHOX2B	4:41744082-41748970	TSG
PIK3CA	3:179148523-179240093	oncogene
PIK3CB	3:138652699-138759359	oncogene
PIK3R1	5:68215720-68301821	TSG
PIM1	6:37170203-37175426	oncogene, fusion
PLAG1	8:56160904-56211279	oncogene, fusion
PLCG1	20:41136960-41175721	oncogene, fusion
PML	15:73994717-74046771	TSG, fusion
PMS2	7:5973239-6009125	TSG
POLD1	19:50384340-50418010	TSG
POLE	12:132623762-132687359	TSG
POLG	15:89316305-89334847	TSG
POLQ	3:121431431-121546006	oncogene, TSG
POT1	7:124822386-124929981	TSG
POU2AF1	11:111352252-111379692	oncogene, fusion
POU5F1	6:31164337-31170693	oncogene, fusion
PPARG	3:12351472-12434356	TSG, fusion
PPM1D	17:60600183-60666280	oncogene
PPP2R1A	19:52190039-52229533	TSG
PPP6C	9:125146574-125189939	TSG
PRDM1	6:106086320-106109938	TSG
PRDM16	1:3069211-3438621	oncogene, fusion
PRDM2	1:13704855-13825079	TSG
PREX2	8:67952118-68237030	oncogene
PRF1	10:70597349-70602775	TSG
PRKACA	19:14091688-14117744	oncogene
PRKAR1A	17:68512379-68533423	oncogene, TSG, fusion
PSIP1	9:15464066-15511019	oncogene, fusion
PTCH1	9:95442980-95508661	TSG
PTEN	10:87863113-87971930	TSG
PTK6	20:63528001-63537354	oncogene, TSG
PTPN11	12:112419112-112504764	oncogene
PTPN13	4:86594315-86815171	TSG
PTPN6	12:6951271-6961316	TSG
PTPRB	12:70515866-70637440	TSG
PTPRC	1:198639007-198757476	TSG
PTPRD	9:8314246-10033790	TSG
PTPRK	6:127968977-128520476	TSG, fusion
PTPRT	20:42072752-43189969	TSG
QKI	6:163414643-163578596	oncogene, TSG
RAC1	7:6374539-6402520	oncogene
RAD17	5:69369806-69414801	TSG
RAD21	8:116845935-116874866	oncogene, TSG
RAD51B	14:67819779-68611565	TSG, fusion
RAF1	3:12583601-12664226	oncogene, fusion
RANBP2	2:108719481-108785811	TSG, fusion
RAP1GDS1	4:98261518-98442334	oncogene, fusion
RARA	17:40309194-40356796	oncogene, fusion
RB1	13:48303726-48481890	TSG
RBM10	X:47145447-47186812	TSG
RECQL4	8:144511291-144517826	oncogene, TSG
REL	2:60881521-60931610	oncogene
RET	10:43077027-43130351	oncogene, fusion
RFWD3	16:74621394-74666881	TSG
RHOA	3:49359145-49412202	oncogene, TSG
RHOH	4:40196907-40246967	TSG, fusion
RMI2	16:11345431-11351762	TSG, fusion
RNF43	17:58353676-58417533	TSG
ROBO2	3:75906695-77647510	TSG
ROS1	6:117288300-117425855	oncogene, fusion
RPL10	X:154398230-154402339	TSG
RPL22	1:6185020-6199612	TSG, fusion
RPL5	1:92831983-92841924	TSG
RSPO2	8:107899317-108083648	TSG, fusion
RSPO3	6:127118604-127197296	oncogene, fusion
RUNX1	21:34787801-35049344	oncogene, TSG, fusion
RUNX1T1	8:91954967-92095654	oncogene, TSG, fusion
SALL4	20:51782331-51802520	oncogene
SBDS	7:66987677-66995601	TSG
SDHA	5:218241-256700	TSG
SDHAF2	11:61430073-61447529	TSG
SDHB	1:17018722-17054170	TSG
SDHC	1:161314257-161375340	TSG
SDHD	11:112086773-112095794	TSG
SET	9:128683655-128696400	oncogene, fusion
SETBP1	18:44680898-45068510	oncogene, fusion
SETD1B	12:121804180-121830239	TSG
SETD2	3:47016689-47163967	TSG
SETDB1	1:150926339-150964735	oncogene
SF3B1	2:197389784-197435091	oncogene
SFPQ	1:35182932-35193148	TSG, fusion
SFRP4	7:37905932-37916915	TSG
SGK1	6:134169246-134318058	oncogene
SH2B3	12:111405948-111451623	TSG
SH3GL1	19:4360370-4400547	oncogene, fusion
SIRPA	20:1894508-1940592	TSG
SIX1	14:60643415-60649462	oncogene
SIX2	2:45005161-45009430	oncogene
SKI	1:2228695-2310119	oncogene
SLC34A2	4:25655844-25678748	TSG, fusion
SMAD2	18:47808957-47930559	TSG
SMAD3	15:67065845-67195195	TSG
SMAD4	18:51030213-51085039	TSG
SMARCA4	19:10960825-11062282	TSG
SMARCB1	22:23786963-23834505	TSG
SMARCD1	12:50084972-50100712	TSG
SMARCE1	17:40624962-40648864	TSG
SMC1A	X:53374149-53422728	TSG
SMO	7:129188872-129213545	oncogene
SND1	7:127652180-128092607	oncogene, fusion
SOCS1	16:11254417-11256200	TSG
SOX21	13:94709622-94712399	TSG
SOX2	3:181711924-181714436	oncogene
SPEN	1:15847864-15940460	TSG
SPOP	17:49598884-49678110	TSG
SRC	20:37346154-37406050	oncogene
SRSF2	17:76734115-76737333	oncogene
SRSF3	6:36594368-36605600	oncogene, fusion
SSX1	X:48255317-48267444	oncogene, fusion
SSX2	X:52696896-52707161	oncogene, fusion
SSX4	X:48383527-48393347	oncogene, fusion
STAG1	3:136336233-136752368	TSG
STAG2	X:123960519-124101498	TSG
STAT3	17:42313324-42388568	oncogene
STAT5B	17:42199168-42276406	oncogene, TSG, fusion
STAT6	12:57095408-57111433	oncogene, fusion
STIL	1:47250142-47314140	oncogene, fusion
STK11	19:1206464-1228435	TSG
SUFU	10:102503987-102633535	TSG
SUZ12	17:31937018-32001045	oncogene, TSG, fusion
SYK	9:90801787-90898549	oncogene, fusion
TAF15	17:35809455-35847242	oncogene, fusion
TAL1	1:47216292-47229771	oncogene, fusion
TAL2	9:105662457-105663112	oncogene, fusion
TBL1XR1	3:177019355-177196478	oncogene, TSG, fusion
TBX3	12:114670255-114683590	oncogene, TSG
TCF3	19:1609290-1652329	oncogene, TSG, fusion
TCF7L2	10:112950407-113167493	oncogene, fusion
TCL1A	14:95709968-95714196	oncogene, fusion
TEC	4:48135783-48269864	oncogene, fusion
TENT5C	1:117605934-117628372	TSG
TERT	5:1253167-1295047	oncogene, TSG
TET1	10:68560656-68694482	oncogene, TSG, fusion
TET2	4:105146293-105279816	TSG
TFE3	X:49028731-49043486	oncogene, fusion
TFEB	6:41683978-41736259	oncogene, fusion
TGFBR2	3:30606601-30694142	TSG
TLX1	10:101130505-101137789	oncogene, fusion
TLX3	5:171309284-171312134	oncogene, fusion
TMEM127	2:96248516-96265994	TSG
TMSB4X	X:12975110-12977226	oncogene
TNC	9:115020534-115118257	oncogene
TNFAIP3	6:137867188-137883311	TSG
TNFRSF14	1:2556366-2563829	TSG
TNFRSF17	16:11965107-11968068	oncogene, fusion
TP53	17:7668402-7687538	oncogene, TSG, fusion
TP63	3:189631427-189897279	oncogene, TSG
TPM3	1:154167465-154192211	TSG, fusion
TRAF7	16:2155765-2178129	TSG
TRIM24	7:138460334-138589993	oncogene, TSG, fusion
TRIM27	6:28903002-28923989	oncogene, fusion
TRIM33	1:114392777-114511160	TSG, fusion
TRRAP	7:98878490-99013243	oncogene
TSC1	9:132891348-132944633	TSG
TSC2	16:2047465-2088720	TSG
TSHR	14:80955043-81146302	oncogene
U2AF1	21:43092956-43107587	oncogene
UBR5	8:102253012-102412841	oncogene
USP44	12:95516560-95551490	TSG
USP6	17:5116438-5174991	oncogene, fusion
USP8	15:50424382-50514419	oncogene
VHL	3:10141008-10152220	TSG
WAS	X:48683779-48691427	oncogene
WIF1	12:65050626-65121566	TSG, fusion
WNK2	9:93184930-93318271	TSG
WRN	8:31033801-31173769	TSG
WT1	11:32387775-32435630	oncogene, TSG, fusion
WWTR1	3:149517235-149703273	oncogene, fusion
XPA	9:97674909-97697357	TSG
XPC	3:14145147-14178783	TSG
XPO1	2:61477849-61538283	oncogene
YWHAE	17:1344272-1400378	TSG, fusion
ZBTB16	11:114059593-114250676	TSG, fusion
ZEB1	10:31319172-31529813	oncogene
ZFHX3	16:72782885-73891871	TSG
ZMYM3	X:71239624-71254140	TSG
ZNF331	19:53521024-53580269	TSG, fusion
ZNF521	18:25061926-25352152	oncogene, fusion
ZNRF3	22:28883592-29057487	TSG
ZRSR2	X:15790472-15823260	TSG
