# Supplementary material for: Genomic profiling of subcutaneous patient-derived xenografts reveals immune constraints on tumor evolution in childhood solid cancer
Source: Nat Commun. 2023 Nov 22;14:7600. doi: 10.1038/s41467-023-43373-1 (PMC10663468; doi:10.1038/s41467-023-43373-1)
Supplement: Supplementary file 9 — Supplementary Dataset 6 [file 41467_2023_43373_MOESM9_ESM.xlsx]

## Sheet: S6 TL
Data S6. The telomere length estimated from sequencing data
WGS-based estimates										WES-based estimates
ID	PatientID	Disease Code level 2	Disease Code level 1	Telomere length	Germline_TL	log2(TL ratio)				ID	PatientID	Disease Code level 2	Disease Code level 1	Telomere length	Germline_TL	log2(TL ratio)
1739_PDX	1739	Hepatoblastoma	Hepatoblastoma	2.06435	NaN	NaN				1739_PDX	1739	Hepatoblastoma	Hepatoblastoma	0.048933	NaN	NaN
1739_PT	1739	Hepatoblastoma	Hepatoblastoma	5.09673	NaN	NaN				1739_PT	1739	Hepatoblastoma	Hepatoblastoma	0.445794	NaN	NaN
1753_PDX	1753	Wilms Tumor	Wilms Tumor	2.0565	4.49905	-1.12943				1753_PDX	1753	Wilms Tumor	Wilms Tumor	0.060445	0.21871	-1.85532
1753_PT	1753	Wilms Tumor	Wilms Tumor	5.18289	4.49905	0.204136				1753_PT	1753	Wilms Tumor	Wilms Tumor	0.531065	0.21871	1.27987
1754_PDX	1754	Clear Cell Sarcoma	Clear Cell Sarcoma	2.38377	3.97008	-0.735923				1754_PDX	1754	Clear Cell Sarcoma	Clear Cell Sarcoma	0.188691	0.164967	0.193848
1754_PT	1754	Clear Cell Sarcoma	Clear Cell Sarcoma	3.60311	3.97008	-0.139925				1754_PT	1754	Clear Cell Sarcoma	Clear Cell Sarcoma	0.3549	0.164967	1.10523
1763_PDX	1763	Wilms Tumor	Wilms Tumor	2.22248	NaN	NaN				1763_PDX	1763	Wilms Tumor	Wilms Tumor	0.05251	NaN	NaN
1763_PT	1763	Wilms Tumor	Wilms Tumor	5.64648	NaN	NaN				1763_PT	1763	Wilms Tumor	Wilms Tumor	0.570423	NaN	NaN
1792_PDX	1792	Osteosarcoma	Osteosarcoma	4.54666	3.23851	0.489477				1792_PDX	1792	Osteosarcoma	Osteosarcoma	0.337296	0.261466	0.367392
1792_PT	1792	Osteosarcoma	Osteosarcoma	3.87959	3.23851	0.260574				1792_PT	1792	Osteosarcoma	Osteosarcoma	0.669242	0.261466	1.3559
1795_PDX	1795	Germ Cell Tumor	Germ Cell Tumor	5.01867	3.85579	0.380279				1795_PDX	1795	Germ Cell Tumor	Germ Cell Tumor	0.171262	0.243129	-0.505517
1795_PT	1795	Germ Cell Tumor	Germ Cell Tumor	12.6898	3.85579	1.71857				1795_PT	1795	Germ Cell Tumor	Germ Cell Tumor	1.52806	0.243129	2.65191
1823_PDX	1823	Wilms Tumor	Wilms Tumor	2.14655	5.6538	-1.3972				1823_PDX	1823	Wilms Tumor	Wilms Tumor	0.104596	0.131395	-0.329083
1823_PT	1823	Wilms Tumor	Wilms Tumor	3.14134	5.6538	-0.847841				1823_PT	1823	Wilms Tumor	Wilms Tumor	0.206492	0.131395	0.652176
1826_PDX	1826	Germ Cell Tumor	Germ Cell Tumor	12.3414	7.02121	0.813714				1826_PDX	1826	Germ Cell Tumor	Germ Cell Tumor	0.388261	0.293214	0.405073
1826_PT	1826	Germ Cell Tumor	Germ Cell Tumor	11.3568	7.02121	0.693765				1826_PT	1826	Germ Cell Tumor	Germ Cell Tumor	1.31075	0.293214	2.16037
1907_PDX	1907	Pleomorphic Sarcoma	Other Sarcoma	1.61688	NaN	NaN				1907_PDX	1907	Pleomorphic Sarcoma	Other Sarcoma	0.114767	NaN	NaN
1907_PT	1907	Pleomorphic Sarcoma	Other Sarcoma	4.10464	NaN	NaN				1907_PT	1907	Pleomorphic Sarcoma	Other Sarcoma	0.419991	NaN	NaN
1912_PDX	1912	Wilms Tumor	Wilms Tumor	2.37806	2.59263	-0.124631				1912_PDX	1912	Wilms Tumor	Wilms Tumor	0.072891	0.167949	-1.20421
1913_PDX	1913	Neuroblastoma	Neuroblastoma	17.1197	5.28625	1.69534				1913_PDX	1913	Neuroblastoma	Neuroblastoma	1.18134	0.148071	2.99606
1913_PT	1913	Neuroblastoma	Neuroblastoma	13.5726	5.28625	1.36038				1913_PT	1913	Neuroblastoma	Neuroblastoma	1.11877	0.148071	2.91755
1917_PDX	1917	Germ Cell Tumor	Germ Cell Tumor	4.38788	NaN	NaN				1917_PDX	1917	Germ Cell Tumor	Germ Cell Tumor	0.85256	NaN	NaN
1922_PDX	1922	Osteosarcoma	Osteosarcoma	4.68477	5.81024	-0.31062				1922_PDX	1922	Osteosarcoma	Osteosarcoma	0.31999	0.290314	0.140413
1922_PT	1922	Osteosarcoma	Osteosarcoma	5.4286	5.81024	-0.0980176				1922_PT	1922	Osteosarcoma	Osteosarcoma	0.35357	0.290314	0.284382
1925_PDX	1925	Hepatoblastoma	Hepatoblastoma	2.80742	4.94776	-0.817531				1925_PDX	1925	Hepatoblastoma	Hepatoblastoma	0.086849	0.370744	-2.09385
1932_PDX	1932	Wilms Tumor	Wilms Tumor	2.58572	4.28275	-0.727971				1932_PDX	1932	Wilms Tumor	Wilms Tumor	0.172673	0.169628	0.025668
1932_PT	1932	Wilms Tumor	Wilms Tumor	2.64181	4.28275	-0.697011				1932_PT	1932	Wilms Tumor	Wilms Tumor	0.110869	0.169628	-0.613518
1939_PDX	1939	Adrenal cortical carcinoma	Other Tumor	2.69821	NaN	NaN				1939_PDX	1939	Adrenal cortical carcinoma	Other Tumor	0.25621	NaN	NaN
1939-Dup_PDX	1939-Dup	Adrenal cortical carcinoma	Other Tumor	1.91185	NaN	NaN				1957_PDX	1957	Hepatoblastoma	Hepatoblastoma	0.259978	0.150601	0.787658
1957_PDX	1957	Hepatoblastoma	Hepatoblastoma	4.14112	5.31507	-0.360068				1957_PT	1957	Hepatoblastoma	Hepatoblastoma	0.181854	0.150601	0.272049
1957_PT	1957	Hepatoblastoma	Hepatoblastoma	3.27648	5.31507	-0.697942				1959_PDX	1959	Hepatoblastoma	Hepatoblastoma	0.176149	0.242841	-0.463216
1959_PDX	1959	Hepatoblastoma	Hepatoblastoma	2.49408	4.87307	-0.966323				1959_PT	1959	Hepatoblastoma	Hepatoblastoma	0.450864	0.242841	0.89268
1959_PT	1959	Hepatoblastoma	Hepatoblastoma	6.84197	4.87307	0.489581				1960_PDX	1960	Wilms Tumor	Wilms Tumor	1.88083	NaN	NaN
1960_PDX	1960	Wilms Tumor	Wilms Tumor	4.32429	NaN	NaN				1979_PDX	1979	Germ Cell Tumor	Germ Cell Tumor	0.893405	0.181166	2.302
1979_PDX	1979	Germ Cell Tumor	Germ Cell Tumor	11.602	4.20085	1.46562				1979_PT	1979	Germ Cell Tumor	Germ Cell Tumor	0.536132	0.181166	1.56528
1979_PT	1979	Germ Cell Tumor	Germ Cell Tumor	8.165	4.20085	0.958772				1981_PDX	1981	Osteosarcoma	Osteosarcoma	1.014	NaN	NaN
1981_PDX	1981	Osteosarcoma	Osteosarcoma	15.2688	NaN	NaN				1982_PDX	1982	Mesothelioma	Other Tumor	0.999109	NaN	NaN
1982_PDX	1982	Mesothelioma	Other Tumor	12.3687	NaN	NaN				2035_PDX	2035	Osteosarcoma	Osteosarcoma	0.28567	0.133117	1.10166
2035_PDX	2035	Osteosarcoma	Osteosarcoma	4.26931	3.45163	0.306725				2035_PT	2035	Osteosarcoma	Osteosarcoma	0.371833	0.133117	1.48196
2035_PT	2035	Osteosarcoma	Osteosarcoma	4.8821	3.45163	0.500224				2050_PDX	2050	Wilms Tumor	Wilms Tumor	0.114328	0.319128	-1.48096
2050_PDX	2050	Wilms Tumor	Wilms Tumor	2.54226	5.70441	-1.16597				2050_PT	2050	Wilms Tumor	Wilms Tumor	0.23813	0.319128	-0.422386
2050_PT	2050	Wilms Tumor	Wilms Tumor	3.71675	5.70441	-0.618036				2083_PDX	2083	Wilms Tumor	Wilms Tumor	2.66646	NaN	NaN
2083_PDX	2083	Wilms Tumor	Wilms Tumor	4.82827	NaN	NaN				2084_PDX	2084	Germ Cell Tumor	Germ Cell Tumor	1.92778	0.192316	3.32539
2084_PDX	2084	Germ Cell Tumor	Germ Cell Tumor	9.95288	3.28559	1.59896				2129_PDX	2129	Germ Cell Tumor	Germ Cell Tumor	0.890339	0.271096	1.71555
2129_PDX	2129	Germ Cell Tumor	Germ Cell Tumor	3.80375	3.77405	0.0113089				2197_PDX	2197	Ewing Sarcoma	Other Sarcoma	0.103553	NaN	NaN
2197_PDX	2197	Ewing Sarcoma	Other Sarcoma	2.1711	NaN	NaN				2237_PT	2237	Hepatoblastoma	Hepatoblastoma	0.483525	NaN	NaN
2237_PT	2237	Hepatoblastoma	Hepatoblastoma	3.38624	NaN	NaN				2264_PDX	2264	Wilms Tumor	Wilms Tumor	0.111975	0.303031	-1.43629
2264_PDX	2264	Wilms Tumor	Wilms Tumor	1.47161	4.03022	-1.45346				2264_PT	2264	Wilms Tumor	Wilms Tumor	0.205063	0.303031	-0.563398
2264_PT	2264	Wilms Tumor	Wilms Tumor	2.06151	4.03022	-0.967157				2324_PDX	2324	Clear Cell Sarcoma	Clear Cell Sarcoma	0.170474	NaN	NaN
2324_PDX	2324	Clear Cell Sarcoma	Clear Cell Sarcoma	2.87254	NaN	NaN				29_PT	29	Wilms Tumor	Wilms Tumor	0.510795	NaN	NaN
29_PT	29	Wilms Tumor	Wilms Tumor	5.0683	NaN	NaN				462_PDX	462	Medulloblastoma	Other Tumor	0.836907	1.10449	-0.400241
462_PDX	462	Medulloblastoma	Other Tumor	4.48809	11.6166	-1.37201				466_PDX	466	Medulloblastoma	Other Tumor	0.570123	0.301777	0.91779
466_PDX	466	Medulloblastoma	Other Tumor	3.15731	4.37735	-0.471362				471_PDX	471	Osteosarcoma	Osteosarcoma	0.947579	36.7652	-5.27795
471_PDX	471	Osteosarcoma	Osteosarcoma	4.67497	35.0405	-2.90599				494_PDX	494	Hepatoblastoma	Hepatoblastoma	0.902092	NaN	NaN
494_PDX	494	Hepatoblastoma	Hepatoblastoma	4.42163	NaN	NaN				498_PDX	498	Hepatoblastoma	Hepatoblastoma	0.093394	0.241288	-1.36936
498_PDX	498	Hepatoblastoma	Hepatoblastoma	2.00823	3.6091	-0.845715				498_PT	498	Hepatoblastoma	Hepatoblastoma	0.338444	0.241288	0.488161
498_PT	498	Hepatoblastoma	Hepatoblastoma	2.92942	3.6091	-0.301024				500_PDX	500	Osteosarcoma	Osteosarcoma	0.861187	3.48922	-2.01851
500_PDX	500	Osteosarcoma	Osteosarcoma	4.55282	43.8953	-3.26923				511_PDX	511	Hepatoblastoma	Hepatoblastoma	0.628301	0.409341	0.618153
511_PDX	511	Hepatoblastoma	Hepatoblastoma	3.35917	4.99193	-0.571493				516_PDX	516	Glioblastoma	Other Tumor	0.179538	16.2794	-6.50261
516_PDX	516	Glioblastoma	Other Tumor	2.53111	23.7619	-3.23081				522_PDX	522	Osteosarcoma	Osteosarcoma	0.928917	18.8756	-4.34483
522_PDX	522	Osteosarcoma	Osteosarcoma	4.34598	32.7374	-2.91319				529_PDX	529	Clear Cell Sarcoma	Clear Cell Sarcoma	0.068645	0.329005	-2.26087
529_PDX	529	Clear Cell Sarcoma	Clear Cell Sarcoma	1.939	4.46107	-1.20208				529_PT	529	Clear Cell Sarcoma	Clear Cell Sarcoma	0.155014	0.329005	-1.08571
529_PT	529	Clear Cell Sarcoma	Clear Cell Sarcoma	1.71575	4.46107	-1.37855				530_PDX	530	Neuroblastoma	Neuroblastoma	0.537158	7.80663	-3.86128
530_PDX	530	Neuroblastoma	Neuroblastoma	3.16144	15.0816	-2.25414				532_PDX	532	Osteosarcoma	Osteosarcoma	0.239045	22.2202	-6.53845
532_PDX	532	Osteosarcoma	Osteosarcoma	3.56302	39.8191	-3.48229				533_PDX	533	Adenocarcinoma	Other Tumor	0.182637	NaN	NaN
533_PDX	533	Adenocarcinoma	Other Tumor	3.49435	NaN	NaN				54_PDX	54	ERMS	Other Sarcoma	0.055473	NaN	NaN
54_PDX	54	ERMS	Other Sarcoma	2.09731	NaN	NaN				54_PT	54	ERMS	Other Sarcoma	0.547837	NaN	NaN
54_PT	54	ERMS	Other Sarcoma	4.86709	NaN	NaN				543_PDX	543	Hepatoblastoma	Hepatoblastoma	0.225497	NaN	NaN
543_PDX	543	Hepatoblastoma	Hepatoblastoma	3.66349	NaN	NaN				556_PDX	556	Osteosarcoma	Osteosarcoma	0.451094	0.751303	-0.735967
556_PDX	556	Osteosarcoma	Osteosarcoma	4.99998	7.70006	-0.622947				560_PDX	560	Wilms Tumor	Wilms Tumor	0.12375	0.605385	-2.29042
560_PDX	560	Wilms Tumor	Wilms Tumor	2.93256	5.87517	-1.00247				560_PT	560	Wilms Tumor	Wilms Tumor	0.596702	0.605385	-0.020842
560_PT	560	Wilms Tumor	Wilms Tumor	4.13583	5.87517	-0.506454				560-LM_PDX	560-LM	Osteosarcoma	Osteosarcoma	1.53192	NaN	NaN
560-LM_PDX	560-LM	Osteosarcoma	Osteosarcoma	5.68799	NaN	NaN				561_PDX	561	Wilms Tumor	Wilms Tumor	0.149207	0.224285	-0.588018
561_PDX	561	Wilms Tumor	Wilms Tumor	2.25047	3.22168	-0.517587				564_PDX	564	Osteosarcoma	Osteosarcoma	2.734	26.713	-3.28846
564_PDX	564	Osteosarcoma	Osteosarcoma	7.40724	46.8491	-2.66101				564-Dup_PDX	564-Dup	Osteosarcoma	Osteosarcoma	0.141529	NaN	NaN
564-Dup_PDX	564-Dup	Osteosarcoma	Osteosarcoma	4.15075	NaN	NaN				585_PDX	585	Hepatoblastoma	Hepatoblastoma	0.130617	0.242699	-0.893825
585_PDX	585	Hepatoblastoma	Hepatoblastoma	2.58286	3.58606	-0.47343				585_PT	585	Hepatoblastoma	Hepatoblastoma	0.291536	0.242699	0.264506
585_PT	585	Hepatoblastoma	Hepatoblastoma	2.5399	3.58606	-0.497628				652_PT	652	Germ Cell Tumor	Germ Cell Tumor	0.409656	0.441681	-0.108592
652_PT	652	Germ Cell Tumor	Germ Cell Tumor	3.33548	5.93876	-0.832267				655_PDX	655	Wilms Tumor	Wilms Tumor	0.103508	0.354231	-1.77495
655_PDX	655	Wilms Tumor	Wilms Tumor	2.06511	3.74683	-0.859452				655_PT	655	Wilms Tumor	Wilms Tumor	0.117335	0.354231	-1.59406
655_PT	655	Wilms Tumor	Wilms Tumor	1.24577	3.74683	-1.58863				668_PDX	668	Wilms Tumor	Wilms Tumor	0.154248	0.316614	-1.03747
668_PDX	668	Wilms Tumor	Wilms Tumor	2.12089	4.15285	-0.969432				668_PT	668	Wilms Tumor	Wilms Tumor	0.25794	0.316614	-0.29569
668_PT	668	Wilms Tumor	Wilms Tumor	2.28128	4.15285	-0.864258				883129_PDX	883129	Germ Cell Tumor	Germ Cell Tumor	0.173757	NaN	NaN
883129_PDX	883129	Germ Cell Tumor	Germ Cell Tumor	2.67835	NaN	NaN				891173_PDX	891173	Hepatoblastoma	Hepatoblastoma	0.46311	NaN	NaN
891173_PDX	891173	Hepatoblastoma	Hepatoblastoma	2.48864	NaN	NaN				891760_PDX	891760	Hepatoblastoma	Hepatoblastoma	0.345116	NaN	NaN
891760_PDX	891760	Hepatoblastoma	Hepatoblastoma	3.79652	NaN	NaN				892257_PDX	892257	Germ Cell Tumor	Germ Cell Tumor	0.224218	NaN	NaN
892257_PDX	892257	Germ Cell Tumor	Germ Cell Tumor	2.96373	NaN	NaN				895452_PDX	895452	Ovarian tumor	Other Tumor	0.282509	NaN	NaN
895452_PDX	895452	Ovarian tumor	Other Tumor	3.05627	NaN	NaN				896751_PDX	896751	Germ Cell Tumor	Germ Cell Tumor	1.774	NaN	NaN
896751_PDX	896751	Germ Cell Tumor	Germ Cell Tumor	8.82165	NaN	NaN
