# Supplementary material for: Genomic profiling of subcutaneous patient-derived xenografts reveals immune constraints on tumor evolution in childhood solid cancer
Source: Nat Commun. 2023 Nov 22;14:7600. doi: 10.1038/s41467-023-43373-1 (PMC10663468; doi:10.1038/s41467-023-43373-1)
Supplement: Supplementary file 10 — Supplementary Dataset 7 [file 41467_2023_43373_MOESM10_ESM.xlsx]

## Sheet: S7 neoantigens
Data S7. Mutation similarity and clonal neoantigens in PT-PDX paired samples
								All mutations						Mutations on CGC
PatientID	Gender	Age(year)	Therapy prior to PDX collection	Primary or Met	Disease Code level 2	Disease Code level 1	Germline	PDX	PT	Shared	PDX only	PT only	Similarity	Both	PDX only	PT only	Similarity	PT mutations pass to PDX	PDX mutations inherit from PT	PT clonal mutations pass to PDX	PDX clonal mutations inherit from PT	PT diversity	PDX diversity	Clonal neoantigens (PT only)	Clonal neoantigens (PDX only)	Clonal neoantigen rate (PT )	Clonal neoantigen rate (PDX)	Groups
54	Male	10	Chemotherapy	primary	Hepatoblastoma	Hepatoblastoma	no	31	31	31	0	0	1	8	0	0	1	1	1	1	0.97	0	0	0	0	0.38	0.38	Group1: Clone retention
498	Female	1	No treatment	primary	Clear Cell Sarcoma	Clear Cell Sarcoma	yes	5	5	5	0	0	1	/	/	/	/	1	1	1	1	0	0	/	/	/	/	Group1: Clone retention
560	Female	1	no treatment	primary	Hepatoblastoma	Hepatoblastoma	yes	1	2	1	0	1	0.5	1	0	0	1	0.5	1	1	1	0	0	/	/	/	/	Group1: Clone retention
655	Male	5	No treatment	metastatic	Wilms Tumor	Wilms Tumor	yes	11	10	10	1	0	0.91	2	0	0	1	1	0.91	1	0.9	0	0	0	0	0.33	0.3	Group1: Clone retention
668	Male	4	No treatment	primary	Hepatoblastoma	Hepatoblastoma	yes	4	3	3	1	0	0.75	3	0	0	1	1	0.75	1	1	0	0.25	0	0	0.33	0.33	Group1: Clone retention
1739	Male	2	no treatment	primary	Wilms Tumor	Wilms Tumor	no	15	12	12	3	0	0.8	6	0	0	1	1	0.8	1	0.77	0	0	0	3	0.5	0.62	Group1: Clone retention
1754	Male	1	No treatment	primary	Wilms Tumor	Wilms Tumor	yes	4	4	4	0	0	1	1	0	0	1	1	1	1	1	0	0	0	0	0.5	0.5	Group1: Clone retention
1763	Female	1	Chemotherapy	primary	Osteosarcoma	Osteosarcoma	no	7	13	6	1	7	0.43	1	0	0	1	0.46	0.86	0.67	0.86	0	0	0	0	0.33	0.43	Group1: Clone retention
1792	Female	17	Chemotherapy	primary	Germ Cell Tumor	Germ Cell Tumor	yes	161	159	158	3	1	0.98	17	0	0	1	0.99	0.98	0.94	0.98	0.06	0.18	4	2	0.37	0.4	Group1: Clone retention
1795	Male	17	No treatment	primary	Leydig Cell Tumor	Other Tumor	yes	9	7	5	4	2	0.45	/	/	/	/	0.71	0.56	1	0.57	0.33	0.13	0	2	0.25	0.43	Group1: Clone retention
1826	Male	14	No treatment	primary	Germ Cell Tumor	Germ Cell Tumor	yes	21	21	18	3	3	0.75	2	0	0	1	0.86	0.86	0.89	0.85	0.05	0	1	1	0.16	0.15	Group1: Clone retention
1907	Female	5	Radiation	primary	Pleomorphic Sarcoma	Other Sarcoma	no	19	16	16	3	0	0.84	9	1	0	0.9	1	0.84	1	0.89	0	0.05	0	0	0.31	0.28	Group1: Clone retention
1922	Male	7	No treatment	primary	Osteosarcoma	Osteosarcoma	yes	21	19	16	5	3	0.67	2	0	0	1	0.84	0.76	0.87	1	0.12	0.58	4	0	0.33	0	Group1: Clone retention
2035	Male	12	Chemotherapy	primary	Osteosarcoma	Osteosarcoma	yes	23	15	13	10	2	0.52	1	1	1	0.33	0.87	0.57	0.62	1	0.07	0.74	0	0	0.23	0.2	Group1: Clone retention
2050	Female	2	No treatment	primary	Wilms Tumor	Wilms Tumor	yes	6	6	4	2	2	0.5	1	1	1	0.33	0.67	0.67	0.8	1	0	0.33	0	0	0.4	0.5	Group1: Clone retention
2264	Male	6	Chemotherapy	primary	Wilms Tumor	Wilms Tumor	yes	4	4	3	1	1	0.6	/	/	/	/	0.75	0.75	1	1	0.25	0.25	/	/	/	/	Group1: Clone retention
585	Male	2	Chemotherapy	primary	Wilms Tumor	Wilms Tumor	yes	58	6	2	56	4	0.03	1	6	1	0.13	0.33	0.03	0.33	0.04	0	0	1	9	0.17	0.17	Group2: Branch seeding
1823	Female	5	No treatment	primary	Wilms Tumor	Wilms Tumor	yes	3	7	1	2	6	0.11	1	0	2	0.33	0.14	0.33	0.2	0.5	0.29	0	2	1	0.6	1	Group2: Branch seeding
1957	Male	1	Chemotherapy	primary	Hepatoblastoma	Hepatoblastoma	yes	34	41	2	32	39	0.03	1	3	4	0.13	0.05	0.06	0.29	0.06	0.82	0	0	10	0.14	0.33	Group2: Branch seeding
529	Female	13	Radiation	primary	Wilms Tumor	Wilms Tumor	yes	35	17	13	22	4	0.33	2	5	1	0.25	0.76	0.37	1	0.44	0.31	0.1	0	7	0.18	0.33	Group2: Clone sweeping
1753	Male	10	No treatment	primary	Clear Cell Sarcoma	Clear Cell Sarcoma	yes	20	11	10	10	1	0.48	2	1	1	0.5	0.91	0.5	1	0.67	0.5	0.21	0	4	0.2	0.4	Group2: Clone sweeping
1913	Male	5	No treatment	primary	Neuroblastoma	Neuroblastoma	yes	15	19	8	7	11	0.31	0	0	1	0	0.42	0.53	1	0.47	0.65	0	0	3	0.17	0.27	Group2: Clone sweeping
1932	Male	4	No treatment	primary	Wilms Tumor	Wilms Tumor	yes	5	6	4	1	2	0.57	/	/	/	/	0.67	0.8	1	1	0.5	0.2	0	0	0	0	Group2: Clone sweeping
1959	Male	2	No treatment	primary	Hepatoblastoma	Hepatoblastoma	yes	7	0	0	7	0	0	/	/	/	/	0	0	NaN	0	NaN	0.5	0	1	/	/	na
1979	Male	15	Chemotherapy	primary	Germ Cell Tumor	Germ Cell Tumor	yes	25	6	0	25	6	0	0	3	3	0	0	0	0	0	0	0.52	2	1	/	/	na
