# Supplementary material for: Genomic profiling of subcutaneous patient-derived xenografts reveals immune constraints on tumor evolution in childhood solid cancer
Source: Nat Commun. 2023 Nov 22;14:7600. doi: 10.1038/s41467-023-43373-1 (PMC10663468; doi:10.1038/s41467-023-43373-1)
Supplement: Supplementary file 11 — Supplementary Dataset 8 [file 41467_2023_43373_MOESM11_ESM.xlsx]

## Sheet: S8 pathways
Data S8. Top 20 enriched pathways in group 2 PTs compared with group 1 PTs using Gene Set Enrichment Analysis.
* ES, enrichment score; NES, normalized enrichment score; Nom P value, nomial P value.
Rank	Pathway	Size	ES	NES	Nom P value
1	TIAN_BHLHA15_TARGETS	16	0.69	1.51	0.025
2	REACTOME_INFLAMMASOMES	21	0.67	1.49	0.03
3	REACTOME_INSULIN_RECEPTOR_RECYCLING	30	0.7	1.47	0.037
4	REACTOME_CLASS_I_PEROXISOMAL_MEMBRANE_PROTEIN_IMPORT	20	0.71	1.46	0.033
5	REACTOME_ENERGY_DEPENDENT_REGULATION_OF_MTOR_BY_LKB1_AMPK	29	0.61	1.46	0.031
6	KEGG_PYRUVATE_METABOLISM	40	0.69	1.45	0.027
7	BIOCARTA_NDKDYNAMIN_PATHWAY	17	0.64	1.44	0.071
8	MAEKAWA_ATF2_TARGETS	24	0.61	1.43	0.028
9	WP_TRIACYLGLYCERIDE_SYNTHESIS	24	0.72	1.42	0.05
10	REACTOME_METABOLISM_OF_STEROID_HORMONES	35	0.65	1.42	0.047
11	REACTOME_TRANSFERRIN_ENDOCYTOSIS_AND_RECYCLING	31	0.67	1.41	0.064
12	WP_MITOCHONDRIAL_COMPLEX_I_ASSEMBLY_MODEL_OXPHOS_SYSTEM	56	0.72	1.41	0.087
13	NUTT_GBM_VS_AO_GLIOMA_DN	46	0.56	1.41	0.039
14	LIN_MELANOMA_COPY_NUMBER_DN	41	0.56	1.41	0.046
15	REACTOME_RESPIRATORY_ELECTRON_TRANSPORT_ATP_SYNTHESIS_BY_CHEMIOSMOTIC_COUPLING_AND_HEAT_PRODUCTION_BY_UNCOUPLING_PROTEINS	127	0.71	1.41	0.085
16	REACTOME_COMPLEX_I_BIOGENESIS	57	0.72	1.41	0.102
17	NIKOLSKY_BREAST_CANCER_17Q11_Q21_AMPLICON	130	0.65	1.41	0.06
18	WP_OXIDATIVE_PHOSPHORYLATION	60	0.72	1.41	0.084
19	WP_FATTY_ACID_BIOSYNTHESIS	22	0.8	1.41	0.071
20	KEGG_OXIDATIVE_PHOSPHORYLATION	131	0.67	1.4	0.084
