# Supplementary material for: Genomic profiling of subcutaneous patient-derived xenografts reveals immune constraints on tumor evolution in childhood solid cancer
Source: Nat Commun. 2023 Nov 22;14:7600. doi: 10.1038/s41467-023-43373-1 (PMC10663468; doi:10.1038/s41467-023-43373-1)
Supplement: Supplementary file 12 — Supplementary Dataset 9 [file 41467_2023_43373_MOESM12_ESM.xlsx]

## Sheet: S9 CIN
Data S9. Chromosome instability (CIN) scores in this pediatric solid tumor cohort
ID	Amp_CIN	Del_CIN	Total_CIN	amp_1_p	amp_1_q	amp_2_p	amp_2_q	amp_3_p	amp_3_q	amp_4_p	amp_4_q	amp_5_p	amp_5_q	amp_6_p	amp_6_q	amp_7_p	amp_7_q	amp_8_p	amp_8_q	amp_9_p	amp_9_q	amp_10_p	amp_10_q	amp_11_p	amp_11_q	amp_12_p	amp_12_q	amp_13_p	amp_13_q	amp_14_p	amp_14_q	amp_15_p	amp_15_q	amp_16_p	amp_16_q	amp_17_p	amp_17_q	amp_18_p	amp_18_q	amp_19_p	amp_19_q	amp_20_p	amp_20_q	amp_21_p	amp_21_q	amp_22_p	amp_22_q	del_1_p	del_1_q
1739_PDX	0.104636	0.00435164	0.108988	0	0.604005	0	0	0	0	0	0	0	0	0	0	1	1	0	0	0	0	0	0	0	0	0	0	0	0	0	0	0	0	0	0	0	0	0	0	0	0	1	1	0	0	0	0	0	0.000724997
1739_PT	0.0454985	0.0240934	0.0695919	0	0	0	0	0	0	0	0	0	0	0	0	0	0.00193399	0	0	0	0	0	0	0	0	0	0	0	0	0	0	0	0	0	0	0	0	0	0	0	0	1	1	0	0	0	0	0	0.000718099
1753_PDX	0	0.175	0.175	0	0	0	0	0	0	0	0	0	0	0	0	0	0	0	0	0	0	0	0	0	0	0	0		0		0		0	0	0	0	0	0	0	0	0	0	0	0	0		0	0	0
1753_PT	0	0	0	0	0	0	0	0	0	0	0	0	0	0	0	0	0	0	0	0	0	0	0	0	0	0	0		0		0		0	0	0	0	0	0	0	0	0	0	0	0	0		0	0	0
1754_PDX	0	0	0	0	0	0	0	0	0	0	0	0	0	0	0	0	0	0	0	0	0	0	0	0	0	0	0		0		0		0	0	0	0	0	0	0	0	0	0	0	0	0		0	0	0
1754_PT	0	0	0	0	0	0	0	0	0	0	0	0	0	0	0	0	0	0	0	0	0	0	0	0	0	0	0		0		0		0	0	0	0	0	0	0	0	0	0	0	0	0		0	0	0
1763_PDX	0.178414	0.318557	0.496971	0	0	0	0	0	0	0	0	0	0	0	0	1	1	0	0	0	0	0	0	0	0	1	1	1	1	0	0	0	0	0	0	0	0	0	0	0	0	0.934079	0.913007	0	0	0	0.00312229	1	1
1763_PT	7.13108e-05	0.137975	0.138046	0	0	0	0	0	0	0	0	0	0	0	0	0	0	0	0	0	0	0	0	0	0	0	0	0	0	0	0	0	0	0	0	0	0	0	0	0	0	0	0	0	0	0	0.00313767	0	0.000598253
1792_PDX	0.357728	0.498426	0.856154	1	1	0	0.922542	0	0	0.689042	0.166533	1	1	0.584064	0.0340938	1	0.129347	0	0.236926	0	0	0	0	0	0.648878	0	0		0		0		0.341327	1	1	0.186462	0.591368	0	0	0	0.0732466	1	1	0	0.167628		0.537675	0	0
1792_PT	0.288168	0.478235	0.766403	1	1	0	0.901498	0	0	0.689042	0	1	1	0	0	1	0.163839	0	0.224319	0	0	0	0	0	0.651719	0	0		0		0		0.32453	0	0	0.354197	0.60666	0	0	0	0.0732466	1	1	0	0		0.537675	0	0
1795_PDX	0.185943	0.364057	0.55	0	1	1	0	0	0	0	0	0	0	0	0	0	0	1	1	0	0	0	0	0	0	1	0		0		0		0	0	0	0	0	0	0	0	0	0	0	1	1		0.43774	1	0
1795_PT	0.225	0.364425	0.589425	0	1	1	0	0	0	0	0	0	0	0	0	1	1	1	1	0	0	0	0	0	0	1	0		0		0		0	0	0	0	0	0	0	0	0	0	0	1	1		0	0	0
1823_PDX	0.025	0.45	0.475	0	1	0	0	0	0	0	0	0	0	0	0	0	0	0	0	0	0	0	0	0	0	0	0		0		0		0	0	0	0	0	0	0	0	0	0	0	0	0		0	1	0
1823_PT	0.4	0	0.4	0	1	0	0	1	1	0	0	0	0	1	1	0	0	1	1	1	1	0	0	0	0	1	1		1		0		0	0	0	1	1	0	0	1	1	0	0	0	0		0	0	0
1826_PDX	0.465606	0.434394	0.9	1	0	1	1	0	1	0	0	0	0	0	0	1	1	1	1	0	0.624228	0	0	0	0	1	1		0		1		0	1	1	1	1	0	0	0	0	0	1	1	1		0	0	1
1826_PT	0.340432	0.300771	0.641203	1	1	0	0	0	0	0	0	0	0	0	0	1	1	1	1	0	0	0	0	0	0	1	1		0		0		0	0	0	1	1	0	0	0	0	0.617271	1	1	1		0	0	0
1853_PDX	0.0124099	0.0217335	0.0341434	0	0	0	0	0	0	0	0	0	0	0.502622	0	0	0	0	0	0	0	0	0	0	0.0434156	0	0	0	0	0	0	0	0	0	0	0	0	0	0	0	0	0	0	0	0	0	0	0	0
1853_PT	0.000195232	0.000134625	0.000329857	0	0	0	0	0	0	0.00859021	0	0	0	0	0	0	0	0	0	0	0	0	0	0	0	0	0	0	0	0	0	0	0	0	0	0	0	0	0	0	0	0	0	0	0	0	0	0	0
1907_PDX	0.261847	0.403635	0.665482	0.298707	0.983389	0	0	0	0	0	0	0	0	0	0.0710226	1	0.0237565	0	0.754269	0	0	1	0	0.766081	0	0.833284	0	0	0	1	0.150162	1	0.0416801	0	0	1	0.625182	0	0.00932174	0	1	0	0	0	0.964413	0	0	0.691383	0
1907_PT	0.107408	6.15422e-05	0.10747	0.142848	0	0	0	0	0	0	0	0	0	0	0.0856429	1	0.0237565	0	0.628164	0	0	0	0	0.148822	0	0	0	0	0	0	0.0725794	1	0.0434796	0	0	0.55255	0.0281134	0	0	0	1	0	0	0	0	0	0	0	0
1912_PDX	0.425	0	0.425	0	1	1	1	0	0	0	0	0	0	0	0	1	1	1	1	0	0	1	1	0	0	1	1		1		0		1	0	0	0	0	0	0	0	0	1	1	1	1		0	0	0
1913_PDX	0.075	0.15	0.225	0	0	0	0	0	0	0	0	0	0	0	0	0	1	0	0	0	0	0	0	0	0	0	0		1		0		0	0	0	0	1	0	0	0	0	0	0	0	0		0	0	0
1913_PT	0.0987615	0.15	0.248761	0	0	0	0	0	0	0	0	0	0	0	0	1	1	0	0	0	0	0	0	0	0	0	0		0.950459		0		0	0	0	0	1	0	0	0	0	0	0	0	0		0	0	0
1917_PDX	0.0503964	0.0311702	0.0815666	0	0.875654	0	0	0	0	0	0	0	0	0	0	0.39421	0	0.0217287	0	0	0	0	0	0	0	0.92585	0	0	0	0	0	0	0	0	0	0	0	0	0	0	0	0	0	0	0	0	0	0	0
1922_PDX	0.318788	0.406455	0.725243	0.507068	0.262787	1	0.38671	0	0	0.310958	0.105715	0	0	0.146025	0	1	0.239884	0	1	0	1	0	0	0	0	0	0		0		0.253282		1	1	0	0.645635	0	0	0	0.893456	0	0	1	1	1		0	0	0
1922_PT	0.303936	0.205406	0.509341	0.577817	0.444175	0	0.392178	0	0	0.310958	0.314035	0	0	0.134839	0	1	1	0	1	0	0.758177	0	0	0	0	0	0		0		0.64894		1	1	0	0	0	0	0	0.576301	0	0	1	1	1		0	0	0
1925_PDX	0.149922	7.84095e-05	0.15	0	0	1	0.996864	0	0	0	0	0	0	0	0	0	0	0	0	0	0	0	0	0	0	0	0		0		0		0	0	0	0	0	0	0	0	0	1	1	1	1		0	0	0
1932_PDX	0.025	0.075	0.1	0	0	0	0	0	0	0	0	0	0	0	0	0	0	0	0	0	0	0	0	0	0	0	0		0		0		0	0	0	0	0	0	0	0	0	0	1	0	0		0	0	0
1932_PT	0.025	0.075	0.1	0	0	0	0	0	0	0	0	0	0	0	0	0	0	0	0	0	0	0	0	0	0	0	0		0		0		0	0	0	0	0	0	0	0	0	0	1	0	0		0	0	0
1939_PDX	0.0984036	0.412976	0.51138	0	0.164495	0	0	0	0.286775	0.00298537	0.0288564	0	0.26713	0	0.0414321	0	0.00190861	0.01527	0.362414	0	0.370896	0	0	0	0.126615	0	0.117111	0	0	0	0.0668387	0	0.00635582	0	0	0	0	1	0.320352	0.47248	0.677845	0	0	0	0	0	0	0	0
1957_PDX	0.125	0	0.125	0	0	1	1	0	0	0	0	0	0	0	0	0	0	0	1	0	0	0	0	0	0	0	0		0		0		0	0	0	0	0	0	0	0	0	1	1	0	0		0	0	0
1957_PT	0.125	0	0.125	0	0	1	1	0	0	0	0	0	0	0	0	0	0	0	1	0	0	0	0	0	0	0	0		0		0		0	0	0	0	0	0	0	0	0	1	1	0	0		0	0	0
1959_PDX	0.04625	0.42875	0.475	0	1	0	0.849999	0	0	0	0	0	0	0	0	0	0	0	0	0	0	0	0	0	0	0	0		0		0		0	0	0	0	0	0	0	0	0	0	0	0	0		0	1	0
1959_PT	0	0	0	0	0	0	0	0	0	0	0	0	0	0	0	0	0	0	0	0	0	0	0	0	0	0	0		0		0		0	0	0	0	0	0	0	0	0	0	0	0	0		0	0	0
1960_PDX	0.0559826	0.0469331	0.102916	0	0.983389	0	0	0	0	0	0	0	0	0	0	0.405076	0	0.0997397	0.0491682	0	0	0	0	0	0	0.925862	0	0	0	0	0	0	0	0	0	0	0	0	0	0	0	0	0	0	0	0	0	0	0
1979_PDX	0	0	0	0	0	0	0	0	0	0	0	0	0	0	0	0	0	0	0	0	0	0	0	0	0	0	0		0		0		0	0	0	0	0	0	0	0	0	0	0	0	0		0	0	0
1979_PT	0.121073	0.075	0.196073	0	0	0	0	0	0	0	0	0	0	0	0.947089	0	0	0	0	0	0	0	0	0	0	1	0		1		0		0	0	0	0	0	0	0	0	0	0	0	1	0.89585		0	0	0
1981_PDX	0.142362	0.476148	0.61851	0.37211	0.0786195	0	0.101284	0	0.0755675	0	0	0.863664	0	0.969977	0.0653033	0	0.601586	0.0258549	0.0559855	0.148563	0	0	0.257001	0.102096	0.0654428	0	0	1	0.213749	0	0	0	0	0	0	0.269933	0.143404	0	0.0868633	0.353125	0.0244226	0.178836	0.0778794	0	0.13266	0	0	0	0.764175
1982_PDX	0	4.01874e-05	4.01874e-05	0	0	0	0	0	0	0	0	0	0	0	0	0	0	0	0	0	0	0	0	0	0	0	0	0	0	0	0	0	0	0	0	0	0	0	0	0	0	0	0	0	0	0	0	0	0
2035_PDX	0.405385	0.331857	0.737242	1	0.898697	1	0.284333	0	0.097754	0.310958	0.759949	1	0.799954	0.502093	0.259116	0.970573	1	0	1	0.0894864	0	0	0.0919231	0	0.0380055	1	1		0		1		0	0	0	0.806592	0	0	0	0	0	1	1	0	0		0.305958	0	0.101303
2035_PT	0.270879	0.0525476	0.323427	0	0	0	0	0	0	0	0	1	0.796598	0.499538	0.251932	1	1	1	1	0	0	0	0	0	0	1	0		0		1		0	0	0	0	0	1	0	0	0	1	0	0	0		0.287094	0	0
2050_PDX	0.5	0.075	0.575	0	1	1	1	0	0	0	0	0	0	0	0	1	1	1	1	1	1	1	1	1	1	1	1		1		0		0	0	0	1	1	1	1	0	0	0	0	0	0		0	0	0
2050_PT	0.5	0	0.5	0	1	1	1	0	0	0	0	0	0	0	0	1	1	1	1	1	1	1	1	1	1	1	1		1		0		0	0	0	1	1	1	1	0	0	0	0	0	0		0	0	0
2083_PDX	0.0455512	0.273013	0.318564	0	0.860235	0	0	0	0	0	0	0	0	0	0	0.225199	0	0	0	0	0	0	0	0	0	0.918821	0	0	0	0	0	0	0	0	0	0	0	0	0	0	0	0	0	0	0	0	0	0.376778	0
2084_PDX	0.05	0	0.05	0	0	0	0	1	1	0	0	0	0	0	0	0	0	0	0	0	0	0	0	0	0	0	0		0		0		0	0	0	0	0	0	0	0	0	0	0	0	0		0	0	0
2129_PDX	0.19997	0.327497	0.527467	0	1	0	0	0	0	0	0	0	0	0	0	0.637557	0	0	0	0	0	0	0	0	0	1	0.107959		0		0.253282		0	0	0	1	1	0	0	1	0	0	0	1	1		0	0	0
2197_PDX	0	0	0	0	0	0	0	0	0	0	0	0	0	0	0	0	0	0	0	0	0	0	0	0	0	0	0	0	0	0	0	0	0	0	0	0	0	0	0	0	0	0	0	0	0	0	0	0	0
2237_PT	0.0450624	0.000719186	0.0457816	0	0	0	0	0	0	0	0	0	0	0	0	0	0	0	0	0	0	0	0	0	0	0	0	0	0	0	0	0	0	0	0	0	0.00668642	0.981231	0.994827	0	0	0	0	0	0	0	0	0	0
2264_PDX	0.05	0.125	0.175	0	1	0	0	0	0	0	0	0	0	0	0	0	0	0	0	0	0	0	0	0	0	0	0		0		0		0	0	0	0	0	0	0	0	0	0	1	0	0		0	0	0
2264_PT	0.05	0.075	0.125	0	1	0	0	0	0	0	0	0	0	0	0	0	0	0	0	0	0	0	0	0	0	0	0		0		0		0	0	0	0	0	0	0	0	0	0	1	0	0		0	0	0
2324_PDX	0	0.00419379	0.00419379	0	0	0	0	0	0	0	0	0	0	0	0	0	0	0	0	0	0	0	0	0	0	0	0	0	0	0	0	0	0	0	0	0	0	0	0	0	0	0	0	0	0	0	0	0	0
29_PT	0.0230371	0.0246419	0.0476789	0	0.983219	0	0	0	0	0.00795247	0	0.0025402	0	0	0	0	0	0	0	0	0	0	0	0	0	0	0	0	0	0	0	0	0	0	0	0	0	0	0.00108604	0	0	0	0	0	0	0	0.0188339	0.003168	0.000170067
462_PDX	0.149457	0.141188	0.290645	1	1	0	0	0	0	0	0	0	0	0	0	0	0	0	0	0	0	0.700737	0	0	0	1	0		0.625819		0		0	0	0	0.651743	0	0	0	0	0	0	1	0	0		0	0	0
466_PDX	0	0	0	0	0	0	0	0	0	0	0	0	0	0	0	0	0	0	0	0	0	0	0	0	0	0	0		0		0		0	0	0	0	0	0	0	0	0	0	0	0	0		0	0	0
471_PDX	0.255697	0.216267	0.471964	1	1	0	1	0	0	0.311127	1	0	0	0	0	1	1	0	0	0	0	0	0	0	0	1	0		0.255866		0		0	0	0	0.660888	0	1	0	0	0	0	1	0	0		0	0	0
494_PDX	0.0740102	0.102395	0.176405	0	0.983389	0	0	0.0389163	0	0	0	0	0	0	0	0	0	0	0	0	0	0	0	0	0	0.251517	0	0	0.315278	0	0.00627537	0	0	0	0	0.49549	0	0	0	0	0.16295	0	0.912846	0	0	0	0.0897885	0	0
498_PDX	0	0	0	0	0	0	0	0	0	0	0	0	0	0	0	0	0	0	0	0	0	0	0	0	0	0	0		0		0		0	0	0	0	0	0	0	0	0	0	0	0	0		0	0	0
498_PT	0	0	0	0	0	0	0	0	0	0	0	0	0	0	0	0	0	0	0	0	0	0	0	0	0	0	0		0		0		0	0	0	0	0	0	0	0	0	0	0	0	0		0	0	0
500_PDX	0.177046	0.233349	0.410394	0	1	0	0	0	0	0	0	1	0	0	0	1	0	0	0	0	0	0	0	0	0	1	0		0.531901		0		0	0	0	0.549922	0	1	0	0	0	0	1	0	0		0	0	0
511_PDX	0.040697	0	0.040697	0	1	0	0	0	0	0	0	0	0	0	0	0	0	0	0	0	0	0	0	0	0	0	0		0.62788		0		0	0	0	0	0	0	0	0	0	0	0	0	0		0	0	0
516_PDX	0.319767	0.359051	0.678818	1	1	0	0	0	0.177663	0	0.613012	0	0	0	0	1	1	0	0	0	1	0	0	0	0	1	1		0		0		0	1	0	0	0	1	0	0	0	1	1	0	0		1	0	0
522_PDX	0.232361	0.158337	0.390697	1	1	0	0	0	0	0	0	1	0	0	0	1	1	0	0	0	0	0	0	0	0	1	0		0.627892		0		0	0	0	0.666532	0	1	0	0	0	0	1	0	0		0	0	0
529_PDX	0.140228	0.184772	0.325	0	0	0	0	0	0	0	0	0	0	0	0	1	1	1	1	0	0	0	0	0	0	0	0		0		0		0.609115	0	0	0	1	0	0	0	0	0	0	0	0		0	0	0
529_PT	0.140831	0.0430145	0.183845	0	0	0	0	0	0	0	0	0	0	0	0	1	1	1	1	0	0	0	0	0	0	0	0		0		0		0.633224	0	0	0	1	0	0	0	0	0	0	0	0		0	0	0
530_PDX	0	0	0	0	0	0	0	0	0	0	0	0	0	0	0	0	0	0	0	0	0	0	0	0	0	0	0		0		0		0	0	0	0	0	0	0	0	0	0	0	0	0		0	0	0
532_PDX	0.0614241	0	0.0614241	0	0	0	0	0	0	0	0	0	0	0	0	0	0	0	0	0	0	0	0	0	0	0	0		1		0		0	0	0	0	0	0	0	0	0	0	0	1	0.456965		0	0	0
533_PDX	0	0	0	0	0	0	0	0	0	0	0	0	0	0	0	0	0	0	0	0	0	0	0	0	0	0	0	0	0	0	0	0	0	0	0	0	0	0	0	0	0	0	0	0	0	0	0	0	0
543_PDX	0.0454545	0	0.0454545	0	0	0	0	0	0	0	0	0	0	0	0	0	0	0	0	0	0	0	0	0	0	0	0	1	1	0	0	0	0	0	0	0	0	0	0	0	0	0	0	0	0	0	0	0	0
54_PDX	0.326932	0.1607	0.487633	1	0.998788	0.973116	0	0.0129328	0	0.0102848	0.0169885	0	0	0	0.0120721	1	1	1	1	0	0	0	0.00364001	0	0	0	0	1	1	0	0.0325353	0	0	0	0	0	0	0.884361	0.0239272	0.996673	1	1	1	0	0	0	0.419703	0	0.00121243
54_PT	0.328702	0.262036	0.590738	0.996621	1	1	1	0	0	0.0124078	0.017106	0	0	0	0.0137074	1	1	1	1	0	0.0555639	0	0.00364001	0	0	0	0	0	0.996366	0	0.0403296	0	0	0	0	0	0	0.884361	0.0239399	1	1	1	1	0	0	0	0.418861	0	0
556_PDX	0.308456	0.438767	0.747222	0.261007	0	1	1	0.215978	0	0	0	0.832466	0	1	0.0529114	1	1	1	1	0	0	0	0.0446843	0	0	0	0		0.627892		1		0	0	0.0785247	0	0	0	0	0	0	0	0	1	1		0.224761	0	0
560_PDX	0	0	0	0	0	0	0	0	0	0	0	0	0	0	0	0	0	0	0	0	0	0	0	0	0	0	0		0		0		0	0	0	0	0	0	0	0	0	0	0	0	0		0	0	0
560_PT	0	0	0	0	0	0	0	0	0	0	0	0	0	0	0	0	0	0	0	0	0	0	0	0	0	0	0		0		0		0	0	0	0	0	0	0	0	0	0	0	0	0		0	0	0
561_PDX	0.225957	0	0.225957	0	0.199149	1	0.839124	0	0	0	0	0	0	0	0	1	0	1	1	0	0	0	0	0	0	1	1		0		0		0	0	0	1	1	0	0	0	0	0	0	0	0		0	0	0
564-Dup_PDX	0.536397	0.255829	0.792226	1	0.506571	0	0.106601	0	0.786984	0.689042	0	1	0	0.929873	0.902517	1	0	1	1	1	1	1	0	1	0	1	1		0		1		0.68048	0.849955	0	0	0	0	0	0.889652	0.57804	0	0	1	1		0.536159	0	0.493429
564_PDX	0.4	0.425	0.825	1	1	0	0	0	0	0	0	0	0	1	1	0	0	1	1	1	1	0	0	0	0	1	1		0		1		0	0	0	0	0	0	0	1	1	0	0	1	1		1	0	0
585_PDX	0.1	0	0.1	0	1	1	1	0	0	0	0	0	0	0	0	0	0	0	1	0	0	0	0	0	0	0	0		0		0		0	0	0	0	0	0	0	0	0	0	0	0	0		0	0	0
585_PT	0.1	0	0.1	0	1	1	1	0	0	0	0	0	0	0	0	0	0	0	1	0	0	0	0	0	0	0	0		0		0		0	0	0	0	0	0	0	0	0	0	0	0	0		0	0	0
652_PT	0.025	0	0.025	0	0	0	0	0	0	0	0	0	0	0	0	0	0	0	0	0	0	0	0	0	0	1	0		0		0		0	0	0	0	0	0	0	0	0	0	0	0	0		0	0	0
655_PDX	0.198677	0	0.198677	0	1	0	0	0	0	0	0	0	0	0	0.947089	0	0	1	1	0	0	1	1	0	0	1	1		0		0		0	0	0	0	0	0	0	0	0	0	0	0	0		0	0	0
655_PT	0.198677	0	0.198677	0	1	0	0	0	0	0	0	0	0	0	0.947089	0	0	1	1	0	0	1	1	0	0	1	1		0		0		0	0	0	0	0	0	0	0	0	0	0	0	0		0	0	0
668_PDX	0	0.05	0.05	0	0	0	0	0	0	0	0	0	0	0	0	0	0	0	0	0	0	0	0	0	0	0	0		0		0		0	0	0	0	0	0	0	0	0	0	0	0	0		0	0	0
668_PT	0.05	0	0.05	0	0	0	0	0	0	0	0	0	0	1	1	0	0	0	0	0	0	0	0	0	0	0	0		0		0		0	0	0	0	0	0	0	0	0	0	0	0	0		0	0	0
875194_PDX	0.105826	0.372481	0.478307	0	0.164495	0	0	0	0	0	0	0	0.267249	0	0.0438857	0.974403	0.0237575	0	0.345566	0	0	0	0	0	0	0	0.118852	0	0	0	0.0668296	0	0	0	0	0	0	1	0.320408	0.656677	0.674203	0	0	0	0	0	0	0	0
883129_PDX	0.105325	0.0491859	0.154511	0.00204806	0	0	0.157997	0.000279827	0	0	0.288822	0	0	0	0	1	1	0	0	0	0	0	0	0	0.281884	1	0.0811014	0	0	0	0	0	0	0	0	0.0747519	0	0	0	0	0	0	0.747422	0	0	0	0	0	0
891173_PDX	0.204168	0	0.204168	0	0.983389	1	1	0	0	0	0	0	0	0	0	0	0	0	0	0	0	0	0	0	0	1	1	0	0	0	0	0	0	1	1	0	0	0	0	0	0	1	1	0	0	0	0	0	0
891760_PDX	1.02285e-05	0.00231427	0.0023245	0.000450055	0	0	0	0	0	0	0	0	0	0	0	0	0	0	0	0	0	0	0	0	0	0	0	0	0	0	0	0	0	0	0	0	0	0	0	0	0	0	0	0	0	0	0	0.101828	0
892257_PDX	0.0413671	0.0524384	0.0938055	0	0	0	0	0	0	0	0	0	0	0	0	0	0	0	0	0	0	0	0	0	0	0.979397	0	0	0	0	0	0	0	0	0	0	0	0	0	0	0	0	0	0	0.840754	0	0	0.236631	0
895452_PDX	0.0454991	0	0.0454991	0	0	0	0	0	0	0	0	0	0	0	0	0	0.00195864	0	0	0	0	0	0	0	0	0	0	0	0	1	1	0	0	0	0	0	0	0	0	0	0	0	0	0	0	0	0	0	0
896751_PDX	0.263804	0.117001	0.380806	0.323113	0.171019	0.706974	0	0.00310127	0.309318	0	0	1	1	0.751128	0	1	0.879378	0	0	0	0	0	0	0.0230695	0	1	0.525884	0	0	0	0.47182	0	0	0	0	0.44036	0.98497	0	0	0	0	0	0.0172523	1	1	0	0	0	0
[truncated: 42 more columns]
