# Supplementary material for: Genomic profiling of subcutaneous patient-derived xenografts reveals immune constraints on tumor evolution in childhood solid cancer
Source: Nat Commun. 2023 Nov 22;14:7600. doi: 10.1038/s41467-023-43373-1 (PMC10663468; doi:10.1038/s41467-023-43373-1)
Supplement: Supplementary file 14 — Source data [file 41467_2023_43373_MOESM14_ESM.zip › Source Data.xlsx]

## Sheet: Fig.1
Fig1a	# of Transplanted	# of PDX obtained	Success rate	Sample counts			Fig1c	RNAseq		WES			WGS
Clear Cell Sarcoma	3	3	1	3				PDX	PT	Germline	PDX	PT	Germline	PDX	PT	Tumor_group	Race	Ethnicity	Gender	Age	Primary	Therapy	Relapse
Wilms Tumor	21	18	0.857143	14			29	0	0	0	0	1	0	0	1	Wilms Tumor	Black or AA	Not Hispanic or Latino	Female	4	primary	Chemotherapy	R
Osteosarcoma	21	14	0.666667	12			54	1	0	0	1	1	0	1	1	Other Sarcoma	White	Hispanic or Latino	Male	10	primary	Chemotherapy	P
Other Sarcoma	12	6	0.5	3			462	1	0	1	1	0	1	1	0	Other Tumor	White	Hispanic or Latino	Female	5	primary	No treatment	P
Germ Cell Tumor	25	12	0.48	10			466	1	0	1	1	0	1	1	0	Other Tumor	White	Not Hispanic or Latino	Female	2	metastatic	No treatment	NaN
Hepatoblastoma	34	15	0.441176	13			471	1	0	1	1	0	1	1	0	Osteosarcoma	White	Hispanic or Latino	Male	12	primary	Chemotherapy	P
Neuroblastoma	19	5	0.263158	4			494	1	0	0	1	0	0	1	0	Hepatoblastoma	White	Hispanic or Latino	Male	2	primary	No treatment	P
Brain Tumor	22	5	0.227273	3			498	1	1	1	1	1	1	1	1	Hepatoblastoma	White	Hispanic or Latino	Female	1	primary	No treatment	P
							500	1	0	1	1	0	1	1	0	Osteosarcoma	White	Hispanic or Latino	Male	13	primary	No treatment	P
							511	1	0	1	1	0	1	1	0	Hepatoblastoma	White	Non-Hispanic	Male	3	primary	No treatment	P
							512	0	0	0	1	0	0	0	0	Neuroblastoma	White	Non-Hispanic	Male	1	primary	Chemotherapy	P
							516	1	0	1	1	0	1	1	0	Other Tumor	White	Hispanic	Male	6	primary	No treatment	P
Fig1b	Engraftment time (weeks)						522	1	0	1	1	0	1	1	0	Osteosarcoma	White	Hispanic	Male	15	primary	No treatment	P
Neuroblastoma	29.75						529	1	1	1	1	1	1	1	1	Clear Cell Sarcoma	Black or AA	Non-Hispanic	Female	13	primary	Radiation	P
Other Tumor	28.2778						530	1	0	1	1	0	1	1	0	Neuroblastoma	White	Non-Hispanic	Male	2	primary	No treatment	P
Clear Cell Sarcoma	26.1667						532	1	0	1	1	0	1	1	0	Osteosarcoma	White	Hispanic	Female	16	primary	No treatment	P
Other Sarcoma	25						533	0	0	0	1	0	0	1	0	Other Tumor	White	Hispanic	Male	18	primary	No treatment	P
Osteosarcoma	21.25						543	1	0	0	1	0	0	1	0	Hepatoblastoma	White (Arabic)	Non-Hispanic	Female	1	primary	Chemotherapy	P
Germ Cell Tumor	20.6						556	1	0	1	1	0	1	1	0	Osteosarcoma	White	Hispanic or Latino	Female	17	metastatic	Yes (unspecified)	P
Wilms Tumor	20						560	1	1	1	1	1	1	1	1	Wilms Tumor	White	Non-Hispanic	Female	1	primary	No treatment	P
Hepatoblastoma	13.2917						561	1	0	1	1	0	1	1	0	Wilms Tumor	AA	Not Hispanic or Latino	Male	16	primary	Yes (unspecified)	R
							564	1	0	1	1	0	1	1	0	Osteosarcoma	Asian/Filipino	Not Hispanic or Latino	Female	11	primary	No treatment	P
							585	1	1	1	1	1	1	1	1	Hepatoblastoma	White	Hispanic	Male	2	primary	Chemotherapy	P
							652	0	1	1	0	1	1	0	1	Germ Cell Tumor	White	Hispanic	Male	16	primary	No treatment	P
							655	1	1	1	1	1	1	1	1	Wilms Tumor	AA	Non-Hispanic	Male	5	metastatic	No treatment	P
							668	1	1	1	1	1	1	1	1	Wilms Tumor	White	Hispanic	Male	4	primary	No treatment	P
							707	1	0	1	1	0	1	0	0	Hepatoblastoma	White	Hispanic	Female	0	primary	No treatment	P
							1739	1	1	0	1	1	0	1	1	Hepatoblastoma	White	Not Hispanic or Latino	Male	2	primary	No treatment	P
							1753	1	0	1	1	1	1	1	1	Wilms Tumor	Black or AA	Not Hispanic or Latino	Male	10	primary	No treatment	P
							1754	1	1	1	1	1	1	1	1	Clear Cell Sarcoma	White	Not Hispanic or Latino	Male	1	primary	No treatment	P
							1763	1	0	0	1	1	0	1	1	Wilms Tumor	Black or AA	Not Hispanic or Latino	Female	1	primary	Chemotherapy	P
							1792	1	1	1	1	1	1	1	1	Osteosarcoma	White	Hispanic or Latino	Female	17	primary	Chemotherapy	P
							1795	1	1	1	1	1	1	1	1	Germ Cell Tumor	White	Hispanic or Latino	Male	17	primary	No treatment	P
							1796	0	1	1	1	1	1	1	1	Other Tumor	Black or AA	Not Hispanic or Latino	Female	16	primary	No treatment	P
							1823	1	1	1	1	1	1	1	1	Wilms Tumor	White	Not Hispanic or Latino	Female	5	primary	No treatment	P
							1826	1	1	1	1	1	1	1	1	Germ Cell Tumor	White	Hispanic or Latino	Male	14	primary	No treatment	P
							1853	1	1	0	1	1	0	1	1	Neuroblastoma	Black or AA	Not Hispanic or Latino	Female	0	primary	Chemotherapy	P
							1907	1	1	0	1	1	0	1	1	Other Sarcoma	White	Not Hispanic or Latino	Female	5	primary	Radiation	P
							1912	1	0	1	1	0	1	1	0	Wilms Tumor	White	Hispanic or Latino	Female	3	primary	No treatment	P
							1913	1	1	1	1	1	1	1	1	Neuroblastoma	White	Not Hispanic or Latino	Male	5	primary	No treatment	P
							1917	1	0	0	1	0	0	1	0	Germ Cell Tumor	White	Hispanic or Latino	Male	17	primary	No treatment	P
							1922	1	0	1	1	1	1	1	1	Osteosarcoma	Black or AA	Not Hispanic or Latino	Male	7	primary	No treatment	P
							1925	1	0	1	1	0	1	1	0	Hepatoblastoma	White	Hispanic or Latino	Female	3	primary	Chemotherapy	P
							1932	1	1	1	1	1	1	1	1	Wilms Tumor	White	Not Hispanic or Latino	Male	4	primary	No treatment	P
							1939	1	0	0	1	0	0	1	0	Other Tumor	White	Not Hispanic or Latino	Male	13	primary	No treatment	P
							1957	1	1	1	1	1	1	1	1	Hepatoblastoma	White	Hispanic or Latino	Male	1	primary	Chemotherapy	P
							1959	1	0	1	1	1	1	1	1	Hepatoblastoma	White	Hispanic or Latino	Male	2	primary	No treatment	P
							1960	1	0	0	1	0	0	1	0	Wilms Tumor	Black or AA	Not Hispanic or Latino	Female	9	primary	No treatment	P
							1979	1	0	1	1	1	1	1	1	Germ Cell Tumor	White	Hispanic or Latino	Male	15	primary	Chemotherapy	P
							1981	1	0	0	1	0	0	1	0	Osteosarcoma	Asian	Not Hispanic or Latino	Male	12	primary	Chemotherapy	R
							1982	1	0	0	1	0	0	1	0	Other Tumor	White	Hispanic or Latino	Male	16	primary	No treatment	P
							2035	1	0	1	1	1	1	1	1	Osteosarcoma	White	Not Hispanic or Latino	Male	12	primary	Chemotherapy	P
							2050	1	1	1	1	1	1	1	1	Wilms Tumor	White	Hispanic or Latino	Female	2	primary	No treatment	P
							2083	1	0	0	1	0	0	1	0	Wilms Tumor	Black or AA	Not Hispanic or Latino	Female	7	primary	No treatment	P
							2084	1	0	1	1	0	1	1	0	Germ Cell Tumor	Black or AA	Not Hispanic or Latino	Female	12	primary	chemotherapy	P
							2129	1	0	1	1	0	1	1	0	Germ Cell Tumor	NaN	Not Hispanic or Latino	Female	11	primary	No treatment	P
							2197	1	0	0	1	0	0	1	0	Other Sarcoma	White	Hispanic or Latino	Male	11	primary	Chemotherapy	P
							2237	0	0	0	0	1	0	0	1	Hepatoblastoma	Black or AA	Non-Hispanic	Female	0	primary	No treatment	P
							2264	1	1	1	1	1	1	1	1	Wilms Tumor	White	Not Hispanic or Latino	Male	6	primary	Chemotherapy	R
							2324	1	0	0	1	0	0	1	0	Clear Cell Sarcoma	White	Hispanic	Male	1	primary	chemotherapy	P
							883129	1	0	0	1	0	0	1	0	Germ Cell Tumor	White	Hispanic	Female	11	primary	NaN	NaN
							891173	1	0	0	1	0	0	1	0	Hepatoblastoma	Asian	Not Hispanic or Latino	Female	1	primary	NaN	NaN
							891760	1	0	0	1	0	0	1	0	Hepatoblastoma	White	Hispanic	Male	0	primary	NaN	NaN
							892257	1	0	0	1	0	0	1	0	Germ Cell Tumor	Black or AA	Not Hispanic or Latino	Female	10	primary	NaN	NaN
							895452	1	0	0	1	0	0	1	0	Other Tumor	Black or AA	Not Hispanic or Latino	Female	12	primary	NaN	NaN
							896751	0	0	0	1	0	0	1	0	Germ Cell Tumor	NaN	NaN	Male	NaN	NaN	NaN	NaN
							560-LM	1	0	0	1	0	0	1	0	Osteosarcoma	White	Not Hispanic or Latino	Male	11	metastatic	Chemotherapy	P
							560-SM	1	0	0	1	0	0	0	0	Osteosarcoma	White	Not Hispanic or Latino	Male	11	metastatic	chemotherapy	NaN
							875194	1	0	0	1	0	0	1	0	Other Tumor	White	Not Hispanic or Latino	Male	13	primary	No treatment	P

## Sheet: Fig.2
Fig2a	Tumor group	Tumor group2	Datatype	Therapy prior to PDX collection	Type	# of Mutations	Mutation rate		Fig2b	1981_PDX_WES	1792_PDX_WES	1792_PT_WES	585_PDX_WES	1925_PDX_WES	1957_PT_WES	560-LM_PDX_WES	471_PDX_WES	1957_PDX_WES	1979_PDX_WES	2129_PDX_WES	1826_PT_WES	1826_PDX_WES	1753_PDX_WES
883129_PDX_WES	Germ Cell Tumor	Germ Cell Tumor	PDX	NA	tumor-only	35	-0.046997		SBS15	0.271174	0	0	0	0	0	0	0	0	0	0.20116	0	0	0.307005
891173_PDX_WES	Hepatoblastoma	Hepatoblastoma	PDX	NA	tumor-only	30	-0.113943		SBS31	0	0.469539	0.495973	0.372899	0.660499	0.569041	0.564908	0	0.406639	0	0	0	0	0.119852
891760_PDX_WES	Hepatoblastoma	Hepatoblastoma	PDX	NA	tumor-only	13	-0.477121		SBS35	0.062025	0.088463	0.06843	0.517105	0.113406	0.200682	0	0	0.266582	0.062841	0	0	0	0
896751_PDX_WES	Germ Cell Tumor	Germ Cell Tumor	PDX	NA	tumor-only	15	-0.414973		SBS86	0	0	0	0	0	0	0	0.459532	0	0	0.191399	0	0	0
892257_PDX_WES	Germ Cell Tumor	Germ Cell Tumor	PDX	NA	tumor-only	16	-0.386945		MSI%	42.42	2.05	1.27	0.03	0.19	0.02	2.6	13.01	0.11	0.01	0.25	0.55	0.7	0.42
895452_PDX_WES	Ovarian tumor	Other Tumor	PDX	NA	tumor-only	5	-0.892095		Mut_rate	6.58974	4.12821	4.07692	1.48718	1.15385	1.05128	0.974359	0.948718	0.871795	0.641026	0.564103	0.538462	0.538462	0.512821
560_PDX_WES	Wilms Tumor	Wilms Tumor	PDX	No treatment	tumor-normal	1	-1.59106
1739_PT_WES	Hepatoblastoma	Hepatoblastoma	PT	No treatment	tumor-only	12	-0.511883
1960_PDX_WES	Wilms Tumor	Wilms Tumor	PDX	No treatment	tumor-only	13	-0.477121
530_PDX_WES	Neuroblastoma	Neuroblastoma	PDX	No treatment	tumor-normal	14	-0.444937		Fig2c	Tumor group	Both	PDX only	PT only	Similarity
1739_PDX_WES	Hepatoblastoma	Hepatoblastoma	PDX	No treatment	tumor-only	15	-0.414973		1792	Osteosarcoma	158	3	1	0.975309
1913_PDX_WES	Neuroblastoma	Neuroblastoma	PDX	No treatment	tumor-normal	15	-0.414973		54	ERMS	31	0	0	1
2083_PDX_WES	Wilms Tumor	Wilms Tumor	PDX	No treatment	tumor-only	16	-0.386945		1826	Germ Cell Tumor	18	3	3	0.75
522_PDX_WES	Osteosarcoma	Osteosarcoma	PDX	No treatment	tumor-normal	17	-0.360616		1907	Pleomorphic Sarcoma	16	3	0	0.842105
466_PDX_WES	Medulloblastoma	Other Tumor	PDX	No treatment	tumor-normal	18	-0.335792		1922	Osteosarcoma	16	5	3	0.666667
1922_PT_WES	Osteosarcoma	Osteosarcoma	PT	No treatment	tumor-normal	19	-0.312311		2035	Osteosarcoma	13	10	2	0.52
1913_PT_WES	Neuroblastoma	Neuroblastoma	PT	No treatment	tumor-normal	19	-0.312311		529	Clear Cell Sarcoma	13	22	4	0.333333
1753_PT_WES	Wilms Tumor	Wilms Tumor	PT	No treatment	tumor-normal	11	-0.549672		1739	Hepatoblastoma	12	3	0	0.8
1939-Dup_PDX_WES	Adrenal cortical carcinoma	Other Tumor	PDX	No treatment	tumor-only	20	-0.290035		655	Wilms Tumor	10	1	0	0.909091
1753_PDX_WES	Wilms Tumor	Wilms Tumor	PDX	No treatment	tumor-normal	20	-0.290035		1753	Wilms Tumor	10	10	1	0.47619
500_PDX_WES	Osteosarcoma	Osteosarcoma	PDX	No treatment	tumor-normal	21	-0.268845		1913	Neuroblastoma	8	7	11	0.307692
1826_PDX_WES	Germ Cell Tumor	Germ Cell Tumor	PDX	No treatment	tumor-normal	21	-0.268845		1763	Wilms Tumor	6	1	7	0.428571
1826_PT_WES	Germ Cell Tumor	Germ Cell Tumor	PT	No treatment	tumor-normal	21	-0.268845		498	Hepatoblastoma	5	0	0	1
1922_PDX_WES	Osteosarcoma	Osteosarcoma	PDX	No treatment	tumor-normal	21	-0.268845		1795	Germ Cell Tumor	5	4	2	0.454545
2129_PDX_WES	Germ Cell Tumor	Germ Cell Tumor	PDX	No treatment	tumor-normal	22	-0.248642		1754	Clear Cell Sarcoma	4	0	0	1
1939_PDX_WES	Adrenal cortical carcinoma	Other Tumor	PDX	No treatment	tumor-only	26	-0.176091		1932	Wilms Tumor	4	1	2	0.571429
1917_PDX_WES	Germ Cell Tumor	Germ Cell Tumor	PDX	No treatment	tumor-only	32	-0.085915		2050	Wilms Tumor	4	2	2	0.5
516_PDX_WES	Glioblastoma	Other Tumor	PDX	No treatment	tumor-normal	51	0.116506		668	Wilms Tumor	3	1	0	0.75
532_PDX_WES	Osteosarcoma	Osteosarcoma	PDX	No treatment	tumor-normal	19	-0.312311		2264	Wilms Tumor	3	1	1	0.6
655_PDX_WES	Wilms Tumor	Wilms Tumor	PDX	No treatment	tumor-normal	11	-0.549672		585	Hepatoblastoma	2	56	4	0.032258
1982_PDX_WES	Mesothelioma	Other Tumor	PDX	No treatment	tumor-only	14	-0.444937		1957	Hepatoblastoma	2	32	39	0.027397
655_PT_WES	Wilms Tumor	Wilms Tumor	PT	No treatment	tumor-normal	10	-0.591065		560	Wilms Tumor	1	0	1	0.5
560_PT_WES	Wilms Tumor	Wilms Tumor	PT	No treatment	tumor-normal	2	-1.29004		1823	Wilms Tumor	1	2	6	0.111111
2237_PT_WES	Hepatoblastoma	Hepatoblastoma	PT	No treatment	tumor-only	2	-1.29004		1979	Germ Cell Tumor	0	25	6	0
668_PT_WES	Wilms Tumor	Wilms Tumor	PT	No treatment	tumor-normal	3	-1.11394		1959	Hepatoblastoma	0	7	0	0
1823_PDX_WES	Wilms Tumor	Wilms Tumor	PDX	No treatment	tumor-normal	3	-1.11394
1754_PT_WES	Clear Cell Sarcoma	Clear Cell Sarcoma	PT	No treatment	tumor-normal	4	-0.989005
564_PDX_WES	Osteosarcoma	Osteosarcoma	PDX	No treatment	tumor-normal	4	-0.989005
668_PDX_WES	Wilms Tumor	Wilms Tumor	PDX	No treatment	tumor-normal	4	-0.989005
652_PT_WES	Germ Cell Tumor	Germ Cell Tumor	PT	No treatment	tumor-normal	4	-0.989005
498_PDX_WES	Hepatoblastoma	Hepatoblastoma	PDX	No treatment	tumor-normal	5	-0.892095
498_PT_WES	Hepatoblastoma	Hepatoblastoma	PT	No treatment	tumor-normal	5	-0.892095
1932_PDX_WES	Wilms Tumor	Wilms Tumor	PDX	No treatment	tumor-normal	5	-0.892095
1932_PT_WES	Wilms Tumor	Wilms Tumor	PT	No treatment	tumor-normal	6	-0.812913
2050_PDX_WES	Wilms Tumor	Wilms Tumor	PDX	No treatment	tumor-normal	6	-0.812913
2050_PT_WES	Wilms Tumor	Wilms Tumor	PT	No treatment	tumor-normal	6	-0.812913
1754_PDX_WES	Clear Cell Sarcoma	Clear Cell Sarcoma	PDX	No treatment	tumor-normal	4	-0.989005
1823_PT_WES	Wilms Tumor	Wilms Tumor	PT	No treatment	tumor-normal	7	-0.745967
1795_PDX_WES	Germ Cell Tumor	Germ Cell Tumor	PDX	No treatment	tumor-normal	9	-0.636822
494_PDX_WES	Hepatoblastoma	Hepatoblastoma	PDX	No treatment	tumor-only	8	-0.687975
511_PDX_WES	Hepatoblastoma	Hepatoblastoma	PDX	No treatment	tumor-normal	9	-0.636822
1912_PDX_WES	Wilms Tumor	Wilms Tumor	PDX	No treatment	tumor-normal	8	-0.687975
1959_PDX_WES	Hepatoblastoma	Hepatoblastoma	PDX	No treatment	tumor-normal	7	-0.745967
1795_PT_WES	Germ Cell Tumor	Germ Cell Tumor	PT	No treatment	tumor-normal	7	-0.745967
585_PDX_WES	Hepatoblastoma	Hepatoblastoma	PDX	Pretreatment	tumor-normal	58	0.172363
556_PDX_WES	Osteosarcoma	Osteosarcoma	PDX	Pretreatment	tumor-normal	69	0.247784
1925_PDX_WES	Hepatoblastoma	Hepatoblastoma	PDX	Pretreatment	tumor-normal	45	0.062148
1957_PT_WES	Hepatoblastoma	Hepatoblastoma	PT	Pretreatment	tumor-normal	41	0.021719
54_PT_WES	ERMS	Other Sarcoma	PT	Pretreatment	tumor-only	31	-0.099703
560-LM_PDX_WES	Osteosarcoma	Osteosarcoma	PDX	Pretreatment	tumor-only	38	-0.011281
471_PDX_WES	Osteosarcoma	Osteosarcoma	PDX	Pretreatment	tumor-normal	37	-0.022863
1792_PT_WES	Osteosarcoma	Osteosarcoma	PT	Pretreatment	tumor-normal	159	0.610333
29_PT_WES	Wilms Tumor	Wilms Tumor	PT	Pretreatment	tumor-only	11	-0.549672
529_PDX_WES	Clear Cell Sarcoma	Clear Cell Sarcoma	PDX	Pretreatment	tumor-normal	35	-0.046997
1957_PDX_WES	Hepatoblastoma	Hepatoblastoma	PDX	Pretreatment	tumor-normal	34	-0.059586
561_PDX_WES	Wilms Tumor	Wilms Tumor	PDX	Pretreatment	tumor-normal	33	-0.072551
1907_PT_WES	Pleomorphic Sarcoma	Other Sarcoma	PT	Pretreatment	tumor-only	16	-0.386945
2324_PDX_WES	Clear Cell Sarcoma	Clear Cell Sarcoma	PDX	Pretreatment	tumor-only	13	-0.477121
1979_PT_WES	Germ Cell Tumor	Germ Cell Tumor	PT	Pretreatment	tumor-normal	6	-0.812913
1979_PDX_WES	Germ Cell Tumor	Germ Cell Tumor	PDX	Pretreatment	tumor-normal	25	-0.193125
2035_PDX_WES	Osteosarcoma	Osteosarcoma	PDX	Pretreatment	tumor-normal	23	-0.229337
2264_PDX_WES	Wilms Tumor	Wilms Tumor	PDX	Pretreatment	tumor-normal	4	-0.989005
543_PDX_WES	Hepatoblastoma	Hepatoblastoma	PDX	Pretreatment	tumor-only	13	-0.477121
1763_PT_WES	Wilms Tumor	Wilms Tumor	PT	Pretreatment	tumor-only	13	-0.477121
2264_PT_WES	Wilms Tumor	Wilms Tumor	PT	Pretreatment	tumor-normal	4	-0.989005
2197_PDX_WES	Ewing Sarcoma	Other Sarcoma	PDX	Pretreatment	tumor-only	11	-0.549672
1792_PDX_WES	Osteosarcoma	Osteosarcoma	PDX	Pretreatment	tumor-normal	161	0.615761
1907_PDX_WES	Pleomorphic Sarcoma	Other Sarcoma	PDX	Pretreatment	tumor-only	19	-0.312311
1763_PDX_WES	Wilms Tumor	Wilms Tumor	PDX	Pretreatment	tumor-only	7	-0.745967
585_PT_WES	Hepatoblastoma	Hepatoblastoma	PT	Pretreatment	tumor-normal	6	-0.812913
529_PT_WES	Clear Cell Sarcoma	Clear Cell Sarcoma	PT	Pretreatment	tumor-normal	17	-0.360616
2035_PT_WES	Osteosarcoma	Osteosarcoma	PT	Pretreatment	tumor-normal	15	-0.414973
54_PDX_WES	ERMS	Other Sarcoma	PDX	Pretreatment	tumor-only	31	-0.099703
1981_PDX_WES	Osteosarcoma	Osteosarcoma	PDX	Pretreatment	tumor-only	257	0.818869

## Sheet: Fig.3
Fig3a-c	Type	Datatype	Clonality	Number								Fig3d	Engraftment time	Group			Fig3e	Datatype	Tumor group	Tumor group2	WGS_length	WES_length			Fig3f-g	PDX	PT	Group	Changes in TL (PDX-PT)
54	Clonal_Clonal	PT	Clonal	29								54	11	Group1: Clone retention			1739_PDX	PDX	Hepatoblastoma	Hepatoblastoma	2.06435	0.048933			54	0.055473	0.547837	Group1: Clone retention	-0.492364
54	Clonal_Clonal	PDX	Clonal	29								498	11	Group1: Clone retention			1739_PT	PT	Hepatoblastoma	Hepatoblastoma	5.09673	0.445794			498	0.093394	0.338444	Group1: Clone retention	-0.24505
1753	Clonal_Clonal	PT	Clonal	5								668	9	Group1: Clone retention			1753_PDX	PDX	Wilms Tumor	Wilms Tumor	2.0565	0.060445			560	0.12375	0.596702	Group1: Clone retention	-0.472952
1753	Clonal_Clonal	PDX	Clonal	5								1739	12	Group1: Clone retention			1753_PT	PT	Wilms Tumor	Wilms Tumor	5.18289	0.531065			655	0.103508	0.117335	Group1: Clone retention	-0.013827
1753	Subclonal_Clonal	PT	Subclonal	5								1754	33.5	Group1: Clone retention			1754_PDX	PDX	Clear Cell Sarcoma	Clear Cell Sarcoma	2.38377	0.188691			668	0.154248	0.25794	Group1: Clone retention	-0.103692
1753	Subclonal_Clonal	PDX	Clonal	5								1763	14	Group1: Clone retention			1754_PT	PT	Clear Cell Sarcoma	Clear Cell Sarcoma	3.60311	0.3549			1739	0.048933	0.445794	Group1: Clone retention	-0.396861
1753	PDX_clonal_only	PDX	Clonal	5								1792	7	Group1: Clone retention			1763_PDX	PDX	Wilms Tumor	Wilms Tumor	2.22248	0.05251			1754	0.188691	0.3549	Group1: Clone retention	-0.166209
1753	PDX_subclonal_only	PDX	Subclonal	4								1795	13	Group1: Clone retention			1763_PT	PT	Wilms Tumor	Wilms Tumor	5.64648	0.570423			1763	0.05251	0.570423	Group1: Clone retention	-0.517913
1957	Clonal_Clonal	PT	Clonal	2								1826	16	Group1: Clone retention			1792_PDX	PDX	Osteosarcoma	Osteosarcoma	4.54666	0.337296			1792	0.337296	0.669242	Group1: Clone retention	-0.331946
1957	Clonal_Clonal	PDX	Clonal	2								1907	7.5	Group1: Clone retention			1792_PT	PT	Osteosarcoma	Osteosarcoma	3.87959	0.669242			1795	0.171262	1.52806	Group1: Clone retention	-1.3568
1957	PT_clonal_only	PT	Clonal	5								1922	20	Group1: Clone retention			1795_PDX	PDX	Germ Cell Tumor	Germ Cell Tumor	5.01867	0.171262			1826	0.388261	1.31075	Group1: Clone retention	-0.922489
1957	PDX_clonal_only	PDX	Clonal	31								2035	15	Group1: Clone retention			1795_PT	PT	Germ Cell Tumor	Germ Cell Tumor	12.6898	1.52806			1907	0.114767	0.419991	Group1: Clone retention	-0.305224
1957	PT_subclonal_only	PT	Subclonal	31								2050	14	Group1: Clone retention			1823_PDX	PDX	Wilms Tumor	Wilms Tumor	2.14655	0.104596			1922	0.31999	0.35357	Group1: Clone retention	-0.03358
												2264	22	Group1: Clone retention			1823_PT	PT	Wilms Tumor	Wilms Tumor	3.14134	0.206492			2035	0.28567	0.371833	Group1: Clone retention	-0.086163
Fig3a-c	Tumor group	Tumor group2	Hugo_Symbol	CGC	Variant_Classification	Clonality flow	PT (t_vaf)	PDX (t_vaf)				529	14	Group2: Clone sweeping			1826_PDX	PDX	Germ Cell Tumor	Germ Cell Tumor	12.3414	0.388261			2050	0.114328	0.23813	Group1: Clone retention	-0.123802
54	ERMS	Other Sarcoma	TP53	CGC	Frame_Shift_Ins	Clonal:Clonal	0.941748	1				1753	32	Group2: Clone sweeping			1826_PT	PT	Germ Cell Tumor	Germ Cell Tumor	11.3568	1.31075			2264	0.111975	0.205063	Group1: Clone retention	-0.093088
54	ERMS	Other Sarcoma	CBARP	NA	Missense_Mutation	Clonal:Clonal	0.826923	0.783163				1913	46	Group2: Clone sweeping			1907_PDX	PDX	Pleomorphic Sarcoma	Other Sarcoma	1.61688	0.114767			529	0.068645	0.155014	Group2: Clone sweeping	-0.086369
54	ERMS	Other Sarcoma	LRRC75B	NA	Frame_Shift_Del	Clonal:Clonal	0.779412	0.907407				1932	14	Group2: Clone sweeping			1907_PT	PT	Pleomorphic Sarcoma	Other Sarcoma	4.10464	0.419991			1753	0.060445	0.531065	Group2: Clone sweeping	-0.47062
54	ERMS	Other Sarcoma	TEK	CGC	Nonsense_Mutation	Clonal:Clonal	0.724771	0.724771				585	15	Group2: Branch seeding			1912_PDX	PDX	Wilms Tumor	Wilms Tumor	2.37806	0.072891			1913	1.18134	1.11877	Group2: Clone sweeping	0.06257
54	ERMS	Other Sarcoma	FSTL3	CGC	Splice_Site	Clonal:Clonal	0.722222	0.675				1823	22.5	Group2: Branch seeding			1913_PDX	PDX	Neuroblastoma	Neuroblastoma	17.1197	1.18134			1932	0.172673	0.110869	Group2: Clone sweeping	0.061804
54	ERMS	Other Sarcoma	METTL14	NA	Missense_Mutation	Clonal:Clonal	0.673077	0.789474				1957	30	Group2: Branch seeding			1913_PT	PT	Neuroblastoma	Neuroblastoma	13.5726	1.11877			585	0.130617	0.291536	Group2: Branch seeding	-0.160919
54	ERMS	Other Sarcoma	TLR4	CGC	Missense_Mutation	Clonal:Clonal	0.654545	0.734694									1917_PDX	PDX	Germ Cell Tumor	Germ Cell Tumor	4.38788	0.85256			1823	0.104596	0.206492	Group2: Branch seeding	-0.101896
54	ERMS	Other Sarcoma	DMAP1	NA	Missense_Mutation	Clonal:Clonal	0.628019	0.658537									1922_PDX	PDX	Osteosarcoma	Osteosarcoma	4.68477	0.31999			1957	0.259978	0.181854	Group2: Branch seeding	0.078124
54	ERMS	Other Sarcoma	WDR64	NA	Missense_Mutation	Clonal:Clonal	0.622222	0.65									1922_PT	PT	Osteosarcoma	Osteosarcoma	5.4286	0.35357
54	ERMS	Other Sarcoma	AHDC1	NA	Frame_Shift_Ins	Clonal:Clonal	0.557851	0.601423									1925_PDX	PDX	Hepatoblastoma	Hepatoblastoma	2.80742	0.086849
54	ERMS	Other Sarcoma	TCTN3	NA	In_Frame_Del	Clonal:Clonal	0.557692	0.611111									1932_PDX	PDX	Wilms Tumor	Wilms Tumor	2.58572	0.172673
54	ERMS	Other Sarcoma	PDE11A	NA	Missense_Mutation	Clonal:Clonal	0.45	0.45									1932_PT	PT	Wilms Tumor	Wilms Tumor	2.64181	0.110869
54	ERMS	Other Sarcoma	LRRTM4	NA	Silent	Clonal:Clonal	0.418079	0.390805									1939_PDX	PDX	Adrenal cortical carcinoma	Other Tumor	2.69821	0.25621
54	ERMS	Other Sarcoma	HECW2	NA	Missense_Mutation	Clonal:Clonal	0.378049	0.342593									1957_PDX	PDX	Hepatoblastoma	Hepatoblastoma	4.14112	0.259978
54	ERMS	Other Sarcoma	LDHA	NA	Nonsense_Mutation	Clonal:Clonal	0.362069	0.274194									1957_PT	PT	Hepatoblastoma	Hepatoblastoma	3.27648	0.181854
54	ERMS	Other Sarcoma	RALGDS	CGC	Missense_Mutation	Clonal:Clonal	0.353846	0.369048									1959_PDX	PDX	Hepatoblastoma	Hepatoblastoma	2.49408	0.176149
54	ERMS	Other Sarcoma	ERAP2	NA	Missense_Mutation	Clonal:Clonal	0.336957	0.266667									1959_PT	PT	Hepatoblastoma	Hepatoblastoma	6.84197	0.450864
54	ERMS	Other Sarcoma	ATM	CGC	Nonsense_Mutation	Clonal:Clonal	0.326923	0.342105									1960_PDX	PDX	Wilms Tumor	Wilms Tumor	4.32429	1.88083
54	ERMS	Other Sarcoma	SULT1B1	NA	Missense_Mutation	Clonal:Clonal	0.325581	0.264151									1979_PDX	PDX	Germ Cell Tumor	Germ Cell Tumor	11.602	0.893405
54	ERMS	Other Sarcoma	NLRP13	NA	Missense_Mutation	Clonal:Clonal	0.322275	0.279279									1979_PT	PT	Germ Cell Tumor	Germ Cell Tumor	8.165	0.536132
54	ERMS	Other Sarcoma	LRIT2	NA	Missense_Mutation	Clonal:Clonal	0.322034	0.322034									1981_PDX	PDX	Osteosarcoma	Osteosarcoma	15.2688	1.014
54	ERMS	Other Sarcoma	ZNF571	NA	Missense_Mutation	Clonal:Clonal	0.315556	0.315556									1982_PDX	PDX	Mesothelioma	Other Tumor	12.3687	0.999109
54	ERMS	Other Sarcoma	SLC39A12	NA	Missense_Mutation	Clonal:Clonal	0.309859	0.338028									2035_PDX	PDX	Osteosarcoma	Osteosarcoma	4.26931	0.28567
54	ERMS	Other Sarcoma	CENPC	NA	Missense_Mutation	Clonal:Clonal	0.285714	0.285714									2035_PT	PT	Osteosarcoma	Osteosarcoma	4.8821	0.371833
54	ERMS	Other Sarcoma	ZCCHC2	NA	Missense_Mutation	Clonal:Clonal	0.271795	0.320574									2050_PDX	PDX	Wilms Tumor	Wilms Tumor	2.54226	0.114328
54	ERMS	Other Sarcoma	CHD9	NA	Missense_Mutation	Clonal:Clonal	0.253012	0.305882									2050_PT	PT	Wilms Tumor	Wilms Tumor	3.71675	0.23813
54	ERMS	Other Sarcoma	RFTN2	NA	Missense_Mutation	Clonal:Clonal	0.253012	0.253012									2083_PDX	PDX	Wilms Tumor	Wilms Tumor	4.82827	2.66646
54	ERMS	Other Sarcoma	GAS8	NA	Missense_Mutation	Clonal:Clonal	0.25	0.25									2084_PDX	PDX	Germ Cell Tumor	Germ Cell Tumor	9.95288	1.92778
54	ERMS	Other Sarcoma	NTRK3	CGC	Nonsense_Mutation	Clonal:Clonal	0.205128	0.205128									2129_PDX	PDX	Germ Cell Tumor	Germ Cell Tumor	3.80375	0.890339
54	ERMS	Other Sarcoma	ATP7A	NA	Missense_Mutation	NA:NA	1	1									2197_PDX	PDX	Ewing Sarcoma	Other Sarcoma	2.1711	0.103553
54	ERMS	Other Sarcoma	ZXDB	CGC	Silent	NA:NA	0.919431	0.946429									2237_PT	PT	Hepatoblastoma	Hepatoblastoma	3.38624	0.483525
1753	Wilms Tumor	Wilms Tumor	PARG	NA	Missense_Mutation	:Clonal	0.504132										2264_PDX	PDX	Wilms Tumor	Wilms Tumor	1.47161	0.111975
1753	Wilms Tumor	Wilms Tumor	ITSN2	NA	Missense_Mutation	:Clonal	0.487805										2264_PT	PT	Wilms Tumor	Wilms Tumor	2.06151	0.205063
1753	Wilms Tumor	Wilms Tumor	FAM208B	NA	Missense_Mutation	:Clonal	0.480392										2324_PDX	PDX	Clear Cell Sarcoma	Clear Cell Sarcoma	2.87254	0.170474
1753	Wilms Tumor	Wilms Tumor	GPR179	NA	Missense_Mutation	:Clonal	0.443299										29_PT	PT	Wilms Tumor	Wilms Tumor	5.0683	0.510795
1753	Wilms Tumor	Wilms Tumor	HAUS5	NA	Missense_Mutation	:Clonal	0.425197										462_PDX	PDX	Medulloblastoma	Other Tumor	4.48809	0.836907
1753	Wilms Tumor	Wilms Tumor	PAK3	CGC	Missense_Mutation	:NA	0.375										466_PDX	PDX	Medulloblastoma	Other Tumor	3.15731	0.570123
1753	Wilms Tumor	Wilms Tumor	DNAH9	NA	Silent	:Subclonal	0.970588										471_PDX	PDX	Osteosarcoma	Osteosarcoma	4.67497	0.947579
1753	Wilms Tumor	Wilms Tumor	KIF26B	NA	Silent	:Subclonal	0.206751										494_PDX	PDX	Hepatoblastoma	Hepatoblastoma	4.42163	0.902092
1753	Wilms Tumor	Wilms Tumor	PRKACG	NA	Missense_Mutation	:Subclonal	0.186869										498_PDX	PDX	Hepatoblastoma	Hepatoblastoma	2.00823	0.093394
1753	Wilms Tumor	Wilms Tumor	XKR6	NA	Missense_Mutation	:Subclonal	0.15748										498_PT	PT	Hepatoblastoma	Hepatoblastoma	2.92942	0.338444
1753	Wilms Tumor	Wilms Tumor	LCN9	NA	Missense_Mutation	Clonal:Clonal	0.552632	0.552632									500_PDX	PDX	Osteosarcoma	Osteosarcoma	4.55282	0.861187
1753	Wilms Tumor	Wilms Tumor	KIDINS220	NA	Translation_Start_Site	Clonal:Clonal	0.523077	0.523077									511_PDX	PDX	Hepatoblastoma	Hepatoblastoma	3.35917	0.628301
1753	Wilms Tumor	Wilms Tumor	PCDHGA10	NA	Silent	Clonal:Clonal	0.481728	0.481728									516_PDX	PDX	Glioblastoma	Other Tumor	2.53111	0.179538
1753	Wilms Tumor	Wilms Tumor	PADI3	NA	Missense_Mutation	Clonal:Clonal	0.442105	0.442105									522_PDX	PDX	Osteosarcoma	Osteosarcoma	4.34598	0.928917
1753	Wilms Tumor	Wilms Tumor	PAX3	CGC	Missense_Mutation	Clonal:Clonal	0.428571	0.428571									529_PDX	PDX	Clear Cell Sarcoma	Clear Cell Sarcoma	1.939	0.068645
1753	Wilms Tumor	Wilms Tumor	BCOR	CGC	Missense_Mutation	NA	0.184211										529_PT	PT	Clear Cell Sarcoma	Clear Cell Sarcoma	1.71575	0.155014
1753	Wilms Tumor	Wilms Tumor	ARID2	CGC	Splice_Site	Subclonal:Clonal	0.107692	0.437811									530_PDX	PDX	Neuroblastoma	Neuroblastoma	3.16144	0.537158
1753	Wilms Tumor	Wilms Tumor	WNK1	NA	Nonsense_Mutation	Subclonal:Clonal	0.0751174	0.516129									532_PDX	PDX	Osteosarcoma	Osteosarcoma	3.56302	0.239045
1753	Wilms Tumor	Wilms Tumor	CITED2	NA	Silent	Subclonal:Clonal	0.0719424	0.495098									533_PDX	PDX	Adenocarcinoma	Other Tumor	3.49435	0.182637
1753	Wilms Tumor	Wilms Tumor	NAV1	NA	Missense_Mutation	Subclonal:Clonal	0.0639535	0.481928									54_PDX	PDX	ERMS	Other Sarcoma	2.09731	0.055473
1753	Wilms Tumor	Wilms Tumor	GABRG1	NA	Missense_Mutation	Subclonal:Clonal	0.0540541	0.466019									54_PT	PT	ERMS	Other Sarcoma	4.86709	0.547837
1957	Hepatoblastoma	Hepatoblastoma	PMVK	NA	Missense_Mutation	:Clonal	0.583333										543_PDX	PDX	Hepatoblastoma	Hepatoblastoma	3.66349	0.225497
1957	Hepatoblastoma	Hepatoblastoma	UBASH3B	NA	Missense_Mutation	:Clonal	0.564516										556_PDX	PDX	Osteosarcoma	Osteosarcoma	4.99998	0.451094
1957	Hepatoblastoma	Hepatoblastoma	LRRK2	CGC	Missense_Mutation	:Clonal	0.5375										560_PDX	PDX	Wilms Tumor	Wilms Tumor	2.93256	0.12375
1957	Hepatoblastoma	Hepatoblastoma	MUC16	CGC	Missense_Mutation	:Clonal	0.522523										560_PT	PT	Wilms Tumor	Wilms Tumor	4.13583	0.596702
1957	Hepatoblastoma	Hepatoblastoma	MIGA1	NA	Frame_Shift_Del	:Clonal	0.521739										560-LM_PDX	PDX	Osteosarcoma	Osteosarcoma	5.68799	1.53192
1957	Hepatoblastoma	Hepatoblastoma	FOCAD	NA	Nonsense_Mutation	:Clonal	0.513761										560-SM_PDX	PDX	Osteosarcoma	Osteosarcoma	NaN	2.00527
1957	Hepatoblastoma	Hepatoblastoma	PPP1R15A	NA	Frame_Shift_Del	:Clonal	0.505618										561_PDX	PDX	Wilms Tumor	Wilms Tumor	2.25047	0.149207
1957	Hepatoblastoma	Hepatoblastoma	CACNA1G	NA	Missense_Mutation	:Clonal	0.489655										564_PDX	PDX	Osteosarcoma	Osteosarcoma	7.40724	2.734
1957	Hepatoblastoma	Hepatoblastoma	DBH	NA	Missense_Mutation	:Clonal	0.488372										564-Dup_PDX	PDX	Osteosarcoma	Osteosarcoma	4.15075	0.141529
1957	Hepatoblastoma	Hepatoblastoma	OR1N1	NA	Silent	:Clonal	0.485981										585_PDX	PDX	Hepatoblastoma	Hepatoblastoma	2.58286	0.130617
1957	Hepatoblastoma	Hepatoblastoma	TRPC3	NA	Missense_Mutation	:Clonal	0.475728										585_PT	PT	Hepatoblastoma	Hepatoblastoma	2.5399	0.291536
1957	Hepatoblastoma	Hepatoblastoma	OGDHL	NA	Missense_Mutation	:Clonal	0.471264										652_PT	PT	Germ Cell Tumor	Germ Cell Tumor	3.33548	0.409656
1957	Hepatoblastoma	Hepatoblastoma	FBL	NA	Missense_Mutation	:Clonal	0.453416										655_PDX	PDX	Wilms Tumor	Wilms Tumor	2.06511	0.103508
1957	Hepatoblastoma	Hepatoblastoma	SYT12	NA	Silent	:Clonal	0.452381										655_PT	PT	Wilms Tumor	Wilms Tumor	1.24577	0.117335
1957	Hepatoblastoma	Hepatoblastoma	GGN	NA	Missense_Mutation	:Clonal	0.439394										668_PDX	PDX	Wilms Tumor	Wilms Tumor	2.12089	0.154248
1957	Hepatoblastoma	Hepatoblastoma	OR52E6	NA	Missense_Mutation	:Clonal	0.428571										668_PT	PT	Wilms Tumor	Wilms Tumor	2.28128	0.25794
1957	Hepatoblastoma	Hepatoblastoma	AFAP1L2	NA	Missense_Mutation	:Clonal	0.426471										875194_PDX	PDX	Adrenal cortical carcinoma	Other Tumor	1.91185	0.115429
1957	Hepatoblastoma	Hepatoblastoma	P2RY12	NA	Missense_Mutation	:Clonal	0.424658										883129_PDX	PDX	Germ Cell Tumor	Germ Cell Tumor	2.67835	0.173757
1957	Hepatoblastoma	Hepatoblastoma	HLA-G	NA	Missense_Mutation	:Clonal	0.394904										891173_PDX	PDX	Hepatoblastoma	Hepatoblastoma	2.48864	0.46311
1957	Hepatoblastoma	Hepatoblastoma	FSTL5	NA	Missense_Mutation	:Clonal	0.377358										891760_PDX	PDX	Hepatoblastoma	Hepatoblastoma	3.79652	0.345116
1957	Hepatoblastoma	Hepatoblastoma	ADAM32	NA	Missense_Mutation	:Clonal	0.367347										892257_PDX	PDX	Germ Cell Tumor	Germ Cell Tumor	2.96373	0.224218
1957	Hepatoblastoma	Hepatoblastoma	ADCY3	NA	Splice_Region	:Clonal	0.344086										895452_PDX	PDX	Ovarian tumor	Other Tumor	3.05627	0.282509
1957	Hepatoblastoma	Hepatoblastoma	PTH2R	NA	Missense_Mutation	:Clonal	0.337302										896751_PDX	PDX	Germ Cell Tumor	Germ Cell Tumor	8.82165	1.774
1957	Hepatoblastoma	Hepatoblastoma	IL36RN	NA	Missense_Mutation	:Clonal	0.306533
1957	Hepatoblastoma	Hepatoblastoma	RRM2	NA	Missense_Mutation	:Clonal	0.303704
1957	Hepatoblastoma	Hepatoblastoma	PLB1	NA	Missense_Mutation	:Clonal	0.302632
1957	Hepatoblastoma	Hepatoblastoma	MROH8	NA	Splice_Region	:Clonal	0.28
1957	Hepatoblastoma	Hepatoblastoma	CTCFL	NA	Missense_Mutation	:Clonal	0.278351
1957	Hepatoblastoma	Hepatoblastoma	LRP2	NA	Missense_Mutation	:Clonal	0.271429
1957	Hepatoblastoma	Hepatoblastoma	ZFHX4	NA	Missense_Mutation	:Clonal	0.237288
1957	Hepatoblastoma	Hepatoblastoma	NLGN3	NA	Missense_Mutation	:NA	1
1957	Hepatoblastoma	Hepatoblastoma	FARS2	NA	Nonsense_Mutation	Clonal	0.460784
1957	Hepatoblastoma	Hepatoblastoma	PSMD11	NA	Silent	Clonal	0.373626
1957	Hepatoblastoma	Hepatoblastoma	PRPF4	NA	Splice_Site	Clonal	0.349515
1957	Hepatoblastoma	Hepatoblastoma	RBM15	CGC	Silent	Clonal	0.316547
1957	Hepatoblastoma	Hepatoblastoma	MROH2A	NA	Nonsense_Mutation	Clonal	0.221154
1957	Hepatoblastoma	Hepatoblastoma	CTNNB1	CGC	Missense_Mutation	Clonal:Clonal	0.384615	0.450704
1957	Hepatoblastoma	Hepatoblastoma	LIG4	NA	Missense_Mutation	Clonal:Clonal	0.322581	0.481481
1957	Hepatoblastoma	Hepatoblastoma	MID1IP1	NA	Nonsense_Mutation	NA	0.571429
1957	Hepatoblastoma	Hepatoblastoma	KIAA2022	NA	Missense_Mutation	NA	0.109375
1957	Hepatoblastoma	Hepatoblastoma	UHRF1BP1L	NA	Missense_Mutation	Subclonal	0.261745
1957	Hepatoblastoma	Hepatoblastoma	USP16	NA	Splice_Site	Subclonal	0.26087
1957	Hepatoblastoma	Hepatoblastoma	COL5A3	NA	Splice_Site	Subclonal	0.258621
1957	Hepatoblastoma	Hepatoblastoma	MUC5B	NA	Missense_Mutation	Subclonal	0.253333
1957	Hepatoblastoma	Hepatoblastoma	CCDC180	NA	Missense_Mutation	Subclonal	0.235294
1957	Hepatoblastoma	Hepatoblastoma	ZNF236	NA	Missense_Mutation	Subclonal	0.22973
1957	Hepatoblastoma	Hepatoblastoma	ANK2	NA	Silent	Subclonal	0.228916
1957	Hepatoblastoma	Hepatoblastoma	STARD9	NA	Missense_Mutation	Subclonal	0.228571
1957	Hepatoblastoma	Hepatoblastoma	CHD5	NA	Missense_Mutation	Subclonal	0.225
1957	Hepatoblastoma	Hepatoblastoma	ITSN1	NA	Missense_Mutation	Subclonal	0.222222
1957	Hepatoblastoma	Hepatoblastoma	PIK3C2A	NA	Missense_Mutation	Subclonal	0.207792
1957	Hepatoblastoma	Hepatoblastoma	TPPP3	NA	Missense_Mutation	Subclonal	0.206522
1957	Hepatoblastoma	Hepatoblastoma	TMEM115	NA	Missense_Mutation	Subclonal	0.206186
1957	Hepatoblastoma	Hepatoblastoma	FAT4	CGC	Missense_Mutation	Subclonal	0.19403
1957	Hepatoblastoma	Hepatoblastoma	MORN1	NA	Missense_Mutation	Subclonal	0.183673
1957	Hepatoblastoma	Hepatoblastoma	NLRP2	NA	Silent	Subclonal	0.173077
1957	Hepatoblastoma	Hepatoblastoma	SLC16A14	NA	Silent	Subclonal	0.171233
1957	Hepatoblastoma	Hepatoblastoma	MRPS14	NA	Missense_Mutation	Subclonal	0.166667
1957	Hepatoblastoma	Hepatoblastoma	DDX60	NA	Missense_Mutation	Subclonal	0.162162
1957	Hepatoblastoma	Hepatoblastoma	SDHC	CGC	In_Frame_Ins	Subclonal	0.16
1957	Hepatoblastoma	Hepatoblastoma	OPN4	NA	Silent	Subclonal	0.156863
1957	Hepatoblastoma	Hepatoblastoma	EPB41L5	NA	Missense_Mutation	Subclonal	0.109589
1957	Hepatoblastoma	Hepatoblastoma	PSKH2	NA	Missense_Mutation	Subclonal	0.106897
1957	Hepatoblastoma	Hepatoblastoma	RUNX1T1	CGC	Splice_Region	Subclonal	0.0928962
1957	Hepatoblastoma	Hepatoblastoma	SCRIB	NA	Missense_Mutation	Subclonal	0.0871369
1957	Hepatoblastoma	Hepatoblastoma	GOLGA4	NA	Missense_Mutation	Subclonal	0.0735294
1957	Hepatoblastoma	Hepatoblastoma	PACS1	NA	Silent	Subclonal	0.0689655
1957	Hepatoblastoma	Hepatoblastoma	RIPK4	NA	Missense_Mutation	Subclonal	0.0659341
1957	Hepatoblastoma	Hepatoblastoma	C17orf47	NA	Missense_Mutation	Subclonal	0.0638298
1957	Hepatoblastoma	Hepatoblastoma	SRL	NA	Missense_Mutation	Subclonal	0.0617284
1957	Hepatoblastoma	Hepatoblastoma	OR2A12	NA	Silent	Subclonal	0.0574713

## Sheet: Fig.4
Fig4a	Both	PT only	PDX only	Mut_similarity	PT_subclone_pct	PDX_subclone_pct	Treatment	Tumor group			Fig4b	REACTOME_CELL_CYCLE	KEGG_CELL_CYCLE	BENPORATH_PROLIFERATION	MKI67	BUB1	TOP2A	PCNA			Fig4c	Tumor group	Neoantigen (PT_only)	Neoantigen (PDX_only)	Group			Fig4d (from GSEA)
1792	158	1	3	0.975309	0.061644	0.176871	Chemotherapy	Osteosarcoma			1792	-0.188287	0.158098	0.504806	-45.4583	-19.506	-81.6706	-13.2124			1753	Wilms Tumor	0	4	Group2			Fig4e	HLA
54	31	0	0	1	0	0	Chemotherapy	ERMS			560	1.58224	1.65364	1.58248	-19.2527	27.2243	266.534	136.036			1823	Wilms Tumor	2	1	Group2			498_PT	6.37667
1826	18	3	3	0.75	0.05	0	No treatment	Germ Cell Tumor			2264	-0.137515	0.022682	0.323067	-325.738	-5.84959	-202.584	5.26706			1913	Neuroblastoma	0	3	Group2			560_PT	3.91486
1907	16	0	3	0.842105	0	0.052632	radiation	Pleomorphic Sarcoma			668	0.387109	0.717836	0.672779	-307.534	2.95779	21.4603	48.7593			1932	Wilms Tumor	0	0	Group2			655_PT	5.00701
1922	16	3	5	0.666667	0.117647	0.611111	No treatment	Osteosarcoma			2050	-1.67566	-1.65939	-1.34557	-209.591	-49.5714	-238.337	-75.3227			1957	Hepatoblastoma	0	10	Group2			668_PT	4.58632
2035	13	2	10	0.52	0.071429	0.736842	Chemotherapy	Osteosarcoma			1795	1.73852	1.58813	1.71507	32.3852	42.945	189.957	96.377			529	Clear Cell Sarcoma	0	7	Group2			1739_PT	5.09746
1739	12	0	3	0.8	0	0	No treatment	Hepatoblastoma			498	0.075359	0.105427	0.509137	-63.698	-1.22992	-16.2974	5.17088			585	Hepatoblastoma	1	9	Group2			1754_PT	3.5854
655	10	0	1	0.909091	0	0	No treatment	Wilms Tumor			1754	0.468599	0.438572	0.677582	-31.6788	3.97548	106.713	66.6894			1739	Hepatoblastoma	0	3	Group1			1792_PT	5.36222
1763	6	7	1	0.428571	0	0	Chemotherapy	Wilms Tumor			1739	-0.145367	-0.137103	0.123518	27.3523	5.85623	50.5177	-9.94764			1754	Clear Cell Sarcoma	0	0	Group1			1795_PT	5.3308
498	5	0	0	1	0	0	No treatment	Hepatoblastoma			1907	-0.430029	-0.344843	-0.429552	73.9005	5.69814	62.9649	-27.7177			1763	Wilms Tumor	0	0	Group1			1826_PT	4.78034
1795	5	2	4	0.454545	0.333333	0.125	No treatment	Germ Cell Tumor			1826	0.063283	0.269078	0.23383	45.7128	26.0861	145.789	-16.3606			1792	Osteosarcoma	4	2	Group1			1907_PT	4.73887
1754	4	0	0	1	0	0	No treatment	Clear Cell Sarcoma			655	-0.575402	-0.231132	-0.291389	-415.583	-21.3646	-267.188	-77.3259			1795	Germ Cell Tumor	0	2	Group1			2050_PT	4.98869
2050	4	2	2	0.5	0	0.333333	No treatment	Wilms Tumor			529	-2.10682	-2.16817	-2.62784	-223.486	-105.662	-760.206	1.01443			1826	Germ Cell Tumor	1	1	Group1			2264_PT	4.38195
668	3	0	1	0.75	0	0.25	No treatment	Wilms Tumor			1913	-1.50327	-1.76217	-1.43497	-287.802	-28.4344	-344.344	-98.8324			1907	Pleomorphic Sarcoma	0	0	Group1			529_PT	5.45448
2264	3	1	1	0.6	0.25	0.25	Chemotherapy	Wilms Tumor			1932	-0.255826	-0.153282	-0.048712	-196.005	-15.7836	-187.056	-15.7941			1922	Osteosarcoma	4	0	Group1			1913_PT	5.38798
560	1	1	0	0.5	0	0	No treatment	Wilms Tumor			1957	-0.975199	-0.767521	-0.509797	-67.5241	-27.6182	-197.318	-17.8105			2035	Osteosarcoma	0	0	Group1			1932_PT	4.95739
529	13	4	22	0.333333	0.3125	0.1	radiation	Clear Cell Sarcoma			585	-1.13098	-0.722343	-0.329726	-159.009	-16.9566	-132.623	-25.3861			2050	Wilms Tumor	0	0	Group1			585_PT	5.96124
1753	10	1	10	0.47619	0.5	0.210526	No treatment	Wilms Tumor			1823	-0.38426	0.107888	0.030031	-110.179	-27.783	-235.498	-58.963			54	ERMS	0	0	Group1			1823_PT	5.68384
1913	8	11	7	0.307692	0.647059	0	No treatment	Neuroblastoma													655	Wilms Tumor	0	0	Group1			1957_PT	5.00731
1932	4	2	1	0.571429	0.5	0.2	No treatment	Wilms Tumor													668	Wilms Tumor	0	0	Group1
585	2	4	56	0.032258	0	0	Chemotherapy	Hepatoblastoma
1957	2	39	32	0.027397	0.815789	0	Chemotherapy	Hepatoblastoma
1823	1	6	2	0.111111	0.285714	0	No treatment	Wilms Tumor

## Sheet: Fig.5
Fig5a-b	Tumor type	PDX_Ploidy	PT_Ploidy			Fig5c	1792_PT	1922_PT	2035_PT	529_PT	1907_PT	54_PT	1763_PT	1823_PT	1932_PT	2050_PT	2264_PT	655_PT	1739_PT	1957_PT	585_PT	1795_PT	1826_PT	1913_PT
471	Osteosarcoma	3	NaN			1792_PDX	0.917055	0.240217	0.155798	0.172092	0.083182	0.219867	0.128943	-0.158683	-0.051427	-0.116591	0.062041	-0.155861	0.206811	0.098389	0.134609	-0.0069	0.101559	0.113868
500	Osteosarcoma	3.1	NaN			1922_PDX	0.286656	0.921031	0.044381	0.009219	0.229129	0.025114	-0.072331	-0.208848	-0.029941	-0.038036	0.010485	-0.209616	0.218519	0.2917	0.149661	0.090726	0.13922	0.141498
522	Osteosarcoma	1.6	NaN			2035_PDX	0.263583	0.284072	0.693619	0.215086	0.16039	0.113689	0.239071	-0.14938	-0.017351	0.066652	0.050316	0.085923	0.15347	0.286076	0.240846	0.193208	0.385286	0.189247
532	Osteosarcoma	1.3	NaN			529_PDX	0.119786	0.00924	0.284986	0.844385	0.18036	0.346457	0.268451	0.040157	0.103228	0.239129	0.083105	0.157229	0.189786	0.207549	0.228364	0.290891	0.336335	0.429152
556	Osteosarcoma	2.1	NaN			1907_PDX	0.061609	0.193363	0.218576	0.243727	0.935023	0.309601	0.062199	0.102995	0.006569	0.265619	0.205521	0.252859	0.031737	0.340534	0.395149	0.516363	0.35919	-0.015878
564	Osteosarcoma	1.5	NaN			54_PDX	0.173783	0.055776	0.330826	0.325473	0.326501	0.985253	0.435658	0.263781	0.032294	0.264846	0.178378	0.16557	0.251298	0.529013	0.456741	0.415511	0.487126	0.2692
1792	Osteosarcoma	5.4	5.4			1763_PDX	-0.08148	-0.059195	0.214306	0.094797	0.015936	0.155974	0.735232	0.071642	0.089085	0.020981	0.013636	0.086592	0.472815	0.16624	-0.042495	0.194095	0.114716	0.231437
1922	Osteosarcoma	4.4	4.5			1823_PDX	-0.134565	-0.259956	0.01289	0.062161	0.184421	0.285146	0.126607	0.760907	0.184142	0.305769	0.278689	0.357134	-0.370676	0.214123	0.425479	0.198231	0.266562	-0.030155
1981	Osteosarcoma	3.05	NaN			1932_PDX	-0.066374	0.023153	-0.020942	0.088493	0.015738	-0.083481	0.12633	0.149378	0.984714	-0.109067	0.658903	0.107772	-0.173734	-0.115278	-0.042903	0.012749	0.038393	0.101713
2035	Osteosarcoma	3.7	3.7			2050_PDX	-0.130552	-0.077857	0.187491	0.24639	0.209131	0.250865	0.024707	0.269761	-0.116951	0.982008	0.138031	0.403775	0.02269	0.251241	0.357179	0.273243	0.324653	0.306045
560-LM	Osteosarcoma	3.12	NaN			2264_PDX	0.026957	0.017665	0.11668	0.102049	0.178062	0.116071	0.126757	0.379903	0.749618	0.064478	0.974267	0.30099	-0.118175	-0.047758	0.286994	0.200763	0.064238	0.109807
564-Dup	Osteosarcoma	1.8	NaN			655_PDX	-0.168483	-0.177549	0.201084	0.10842	0.270854	0.159895	0.275961	0.54659	0.134068	0.341238	0.349065	0.99369	-0.187685	0.201913	0.419508	0.21948	0.261886	-0.011765
529	Clear Cell Sarcoma	2.1	2.1			1739_PDX	0.259487	0.236009	0.168003	0.205024	0.179625	0.353689	0.307124	-0.024816	-0.067202	0.192357	0.172316	0.030655	0.752137	0.045043	0.096378	0.406957	0.378924	0.348647
1754	Clear Cell Sarcoma	1.8	1.8			1957_PDX	0.111795	0.243434	0.35922	0.136441	0.310661	0.563412	0.200651	-0.044806	-0.102183	0.259295	-0.052761	0.12556	0.071111	0.945965	0.711147	0.191391	0.271919	-0.007418
2324	Clear Cell Sarcoma	2	NaN			585_PDX	0.19111	0.227868	0.312425	0.137543	0.4581	0.520236	0.047378	0.241168	0.009582	0.374068	0.352774	0.382976	-0.222001	0.69268	0.949127	0.32641	0.376406	-0.017512
54	ERMS	2.16	2.39			1795_PDX	-0.215163	-0.009909	0.220686	0.248649	0.482861	0.30195	0.207691	0.449868	0.104026	0.205978	0.289726	0.465217	0.077932	0.246124	0.256749	0.793577	0.480596	0.001767
1907	Pleomorphic Sarcoma	2.97	2.87			1826_PDX	0.025065	0.203907	0.334344	0.35831	0.274011	0.34218	0.260234	0.019172	0.080632	0.262565	-0.074722	0.036055	0.272787	0.313363	0.055058	0.52713	0.834	0.22451
2197	Ewing Sarcoma	2	NaN			1913_PDX	0.04975	0.146525	0.2178	0.460218	-0.042518	0.205544	0.319869	0.005998	0.126802	0.323602	0.110855	0.037377	0.265407	0.045872	-0.008692	0.075089	0.261602	0.937167
29	Wilms Tumor	NaN	2.06
560	Wilms Tumor	1.9	2
561	Wilms Tumor	2.1	NaN			Fig5d	PT_shared	PT_only	PDX_shared	PDX_only
655	Wilms Tumor	2.3	2.4			54	53	2	41	3
668	Wilms Tumor	1.9	2			1907	20	2	35	1
1753	Wilms Tumor	1.8	1.9			1792	19	1	20	3
1763	Wilms Tumor	2.9	3.2			2035	8	0	15	12
1823	Wilms Tumor	2.5	2.5			1922	6	2	9	1
1912	Wilms Tumor	4	NaN			1763	4	3	7	1
1932	Wilms Tumor	1.9	1.9			529	4	3	1	0
1960	Wilms Tumor	2.44	NaN			1739	3	2	4	1
2050	Wilms Tumor	3.4	3.4			1795	1	1	0	1
2083	Wilms Tumor	2.43	NaN
2264	Wilms Tumor	2	2
494	Hepatoblastoma	2.72	NaN
498	Hepatoblastoma	1.9	1.9
511	Hepatoblastoma	1.9	NaN
543	Hepatoblastoma	2.08	NaN
585	Hepatoblastoma	2.4	2.3
707	Hepatoblastoma	2	NaN
1739	Hepatoblastoma	2.3	2.08
1925	Hepatoblastoma	4.2	NaN
1957	Hepatoblastoma	2.1	2.1
1959	Hepatoblastoma	3.6	1.8
2237	Hepatoblastoma	NaN	2.05
891173	Hepatoblastoma	2.25	NaN
891760	Hepatoblastoma	2	NaN
652	Germ Cell Tumor	NaN	3.1
1795	Germ Cell Tumor	3.7	3.2
1826	Germ Cell Tumor	2.6	2.7
1917	Germ Cell Tumor	3.46	NaN
1979	Germ Cell Tumor	1.9	4.8
2084	Germ Cell Tumor	4.2	NaN
2129	Germ Cell Tumor	5.5	NaN
883129	Germ Cell Tumor	1.61	NaN
892257	Germ Cell Tumor	2.23	NaN
896751	Germ Cell Tumor	2.52	NaN
530	Neuroblastoma	1.5	NaN
1913	Neuroblastoma	2	2
462	Medulloblastoma	2.4	NaN
466	Medulloblastoma	1.6	NaN
516	Glioblastoma	1.9	NaN
533	Adenocarcinoma	2.07	NaN
1939	Adrenal cortical carcinoma	2.71	NaN
1982	Mesothelioma	2.02	NaN
875194	Adrenal cortical carcinoma	2.78	NaN
895452	Ovarian tumor	2.15	NaN
1939-Dup	Adrenal cortical carcinoma	2.78	NaN

## Sheet: Fig.6
Fig6a	PatientID	Datatype	Tumor group	Tumor group2	UMAP1	UMAP2			Fig6b	1795_PT_RNAseq	1826_PT_RNAseq	1739_PT_RNAseq	1957_PT_RNAseq	498_PT_RNAseq	585_PT_RNAseq	1913_PT_RNAseq	1754_PT_RNAseq	529_PT_RNAseq	1792_PT_RNAseq	1907_PT_RNAseq	560_PT_RNAseq	1823_PT_RNAseq	1932_PT_RNAseq	2050_PT_RNAseq	2264_PT_RNAseq	655_PT_RNAseq	668_PT_RNAseq
1957_PDX_RNAseq	1957	PDX	Hepatoblastoma	Hepatoblastoma	4.6437	2.3262			1795_PDX_RNAseq	0.818845	0.551254	0.488637	0.297986	0.208748	0.097213	0.68676	0.836597	0.676492	0.711498	0.863771	0.85358	0.746689	0.775088	0.885585	0.772211	0.81416	0.802862
561_PDX_RNAseq	561	PDX	Wilms Tumor	Wilms Tumor	14.219	6.95849			1826_PDX_RNAseq	0.842051	0.959321	0.42996	0.300988	0.195873	0.094655	0.549169	0.648406	0.603504	0.577015	0.69206	0.653889	0.654498	0.681338	0.650873	0.665982	0.673572	0.67926
1792_PDX_RNAseq	1792	PDX	Sarcomas	Osteosarcoma	18.1195	3.65742			1739_PDX_RNAseq	0.471941	0.328204	0.921822	0.803113	0.815578	0.541256	0.252076	0.396066	0.450664	0.346292	0.412765	0.436909	0.504132	0.481461	0.34611	0.44133	0.426329	0.427714
1907_PT_RNAseq	1907	PT	Sarcomas	Other Sarcoma	14.1402	6.28193			1957_PDX_RNAseq	0.498537	0.338918	0.791559	0.791887	0.7221	0.304003	0.259287	0.407485	0.460351	0.35547	0.431196	0.455634	0.51913	0.497875	0.367467	0.461564	0.441481	0.454331
1917_PDX_RNAseq	1917	PDX	Germ Cell Tumor	Germ Cell Tumor	14.4095	5.01367			498_PDX_RNAseq	0.261187	0.176227	0.762571	0.780145	0.89484	0.356183	0.134342	0.210389	0.243909	0.181823	0.219257	0.232988	0.269272	0.258343	0.185389	0.232484	0.226828	0.229031
1932_PT_RNAseq	1932	PT	Wilms Tumor	Wilms Tumor	13.3807	8.55273			585_PDX_RNAseq	0.457032	0.324245	0.839459	0.827424	0.749847	0.39625	0.233449	0.359601	0.417461	0.346695	0.385439	0.398474	0.460106	0.450607	0.325197	0.422463	0.387867	0.400752
883129_PDX_RNAseq	883129	PDX	Germ Cell Tumor	Germ Cell Tumor	13.7376	4.97191			1913_PDX_RNAseq	0.692907	0.527762	0.404294	0.230945	0.161854	0.083361	0.984941	0.807591	0.578488	0.584872	0.794502	0.791586	0.728791	0.764871	0.832917	0.778433	0.821562	0.818782
1792_PT_RNAseq	1792	PT	Sarcomas	Osteosarcoma	17.4222	3.76084			1939_PDX_RNAseq	0.648779	0.500023	0.463557	0.358192	0.238507	0.107186	0.368203	0.509068	0.595843	0.539271	0.552543	0.541061	0.615956	0.621857	0.468301	0.626252	0.542389	0.589239
522_PDX_RNAseq	522	PDX	Sarcomas	Osteosarcoma	17.262	3.26305			1939-Dup_PDX_RNAseq	0.685671	0.53687	0.498996	0.391584	0.25699	0.114095	0.377514	0.526719	0.631117	0.560479	0.581342	0.569445	0.655628	0.655139	0.467927	0.645654	0.563884	0.605396
707_PDX_RNAseq	707	PDX	Hepatoblastoma	Hepatoblastoma	4.9537	1.98076			1754_PDX_RNAseq	0.801904	0.582655	0.496429	0.298849	0.203349	0.097507	0.803574	0.969711	0.669359	0.673974	0.888509	0.907077	0.840858	0.878967	0.935366	0.870846	0.92001	0.907592
2264_PT_RNAseq	2264	PT	Wilms Tumor	Wilms Tumor	13.5401	8.51048			529_PDX_RNAseq	0.818283	0.639251	0.55817	0.398691	0.264542	0.119939	0.598181	0.74372	0.888634	0.668781	0.78343	0.765935	0.793159	0.803072	0.70825	0.784027	0.773838	0.782273
1739_PDX_RNAseq	1739	PDX	Hepatoblastoma	Hepatoblastoma	5.27299	2.16708			1792_PDX_RNAseq	0.742619	0.542203	0.453108	0.319614	0.211576	0.101928	0.483749	0.626677	0.610006	0.917033	0.699647	0.647583	0.648891	0.674413	0.59093	0.674888	0.614687	0.640669
1907_PDX_RNAseq	1907	PDX	Sarcomas	Other Sarcoma	14.2792	6.59978			1907_PDX_RNAseq	0.863729	0.638961	0.506985	0.311835	0.206806	0.104522	0.778096	0.891177	0.683152	0.716502	0.971943	0.898648	0.840213	0.869633	0.915495	0.871509	0.90914	0.902227
1753_PDX_RNAseq	1753	PDX	Wilms Tumor	Wilms Tumor	13.9977	7.9545			560_PDX_RNAseq	0.538147	0.307146	0.326764	0.204915	0.136441	0.059443	0.389125	0.531707	0.418526	0.553741	0.557059	0.654472	0.485084	0.487131	0.522789	0.486784	0.519467	0.489317
1959_PDX_RNAseq	1959	PDX	Hepatoblastoma	Hepatoblastoma	4.99466	2.42376			1823_PDX_RNAseq	0.833479	0.600706	0.541704	0.352342	0.23139	0.107462	0.770755	0.894101	0.692049	0.658555	0.895172	0.910131	0.946449	0.941356	0.8772	0.946799	0.936904	0.947613
1981_PDX_RNAseq	1981	PDX	Sarcomas	Osteosarcoma	17.3486	3.21388			1932_PDX_RNAseq	0.856593	0.599775	0.595567	0.403226	0.264181	0.113676	0.701815	0.869018	0.738339	0.669437	0.860456	0.902416	0.942682	0.971927	0.846404	0.95118	0.91373	0.944795
1795_PDX_RNAseq	1795	PDX	Germ Cell Tumor	Germ Cell Tumor	14.1593	5.76123			2050_PDX_RNAseq	0.864018	0.636783	0.547632	0.34782	0.236089	0.110328	0.78496	0.909403	0.729185	0.695927	0.904151	0.921056	0.894753	0.928156	0.951282	0.922765	0.945008	0.947532
1922_PDX_RNAseq	1922	PDX	Sarcomas	Osteosarcoma	18.0937	3.14162			2264_PDX_RNAseq	0.80436	0.570295	0.548123	0.38107	0.247886	0.108412	0.63973	0.789764	0.671856	0.636349	0.795089	0.821645	0.89995	0.915504	0.735867	0.927097	0.836938	0.888418
1939_PDX_RNAseq	1939	PDX	Other tumors	Other Tumor	14.9557	7.39591			655_PDX_RNAseq	0.848033	0.614992	0.572127	0.379993	0.250913	0.11112	0.718178	0.878636	0.718955	0.660029	0.87353	0.912222	0.953407	0.940856	0.841903	0.934708	0.94473	0.954008
1796_PT_RNAseq	1796	PT	Other tumors	Other Tumor	14.0199	6.10702			668_PDX_RNAseq	0.818929	0.577846	0.55899	0.380168	0.247373	0.10789	0.683247	0.833444	0.684697	0.6297	0.828847	0.860203	0.917804	0.928708	0.791775	0.923047	0.878719	0.936426
1960_PDX_RNAseq	1960	PDX	Wilms Tumor	Wilms Tumor	13.4794	7.69745
652_PT_RNAseq	652	PT	Germ Cell Tumor	Germ Cell Tumor	15.2725	5.28937
2264_PDX_RNAseq	2264	PDX	Wilms Tumor	Wilms Tumor	13.8326	8.9669
564_PDX_RNAseq	564	PDX	Sarcomas	Osteosarcoma	17.9157	2.81482
532_PDX_RNAseq	532	PDX	Sarcomas	Osteosarcoma	17.6974	3.39766
516_PDX_RNAseq	516	PDX	Brain tumors	Other Tumor	15.3161	7.19619
543_PDX_RNAseq	543	PDX	Hepatoblastoma	Hepatoblastoma	4.61355	1.6315			Fig6c
1913_PT_RNAseq	1913	PT	Neuroblastoma	Neuroblastoma	15.3129	7.9612			Exon	Ensembl_gene_id	Gene	Ensembl_transcript_id	Exon_number	Normalized exon expression (516_PDX)			Exon	Ensembl_gene_id	Gene	Ensembl_transcript_id	Exon_number	Normalized exon expression (2197_PDX)			Exon	Ensembl_gene_id	Gene	Ensembl_transcript_id	Exon_number	Normalized exon expression (532_PDX)
891760_PDX_RNAseq	891760	PDX	Hepatoblastoma	Hepatoblastoma	5.29681	1.79062			exon:ENST00000650182.1:1	ENSG00000163956.13	LRPAP1	ENST00000650182.1	1	8.55856			exon:ENST00000378444.9:1	ENSG00000183337.18	BCOR	ENST00000378444.9	1	4.6263			exon:ENST00000360948.6:1	ENSG00000140538.16	NTRK3	ENST00000360948.6	1	-0.293567
2035_PDX_RNAseq	2035	PDX	Sarcomas	Osteosarcoma	17.6296	3.49901			exon:ENST00000650182.1:2	ENSG00000163956.13	LRPAP1	ENST00000650182.1	2	8.46574			exon:ENST00000378444.9:2	ENSG00000183337.18	BCOR	ENST00000378444.9	2	3.98394			exon:ENST00000360948.6:2	ENSG00000140538.16	NTRK3	ENST00000360948.6	2	-0.284633
1826_PDX_RNAseq	1826	PDX	Germ Cell Tumor	Germ Cell Tumor	14.283	4.89433			exon:ENST00000650182.1:3	ENSG00000163956.13	LRPAP1	ENST00000650182.1	3	7.6532			exon:ENST00000378444.9:3	ENSG00000183337.18	BCOR	ENST00000378444.9	3	3.94912			exon:ENST00000360948.6:3	ENSG00000140538.16	NTRK3	ENST00000360948.6	3	-0.267905
511_PDX_RNAseq	511	PDX	Hepatoblastoma	Hepatoblastoma	5.64183	1.87465			exon:ENST00000650182.1:4	ENSG00000163956.13	LRPAP1	ENST00000650182.1	4	-1.13903			exon:ENST00000378444.9:4	ENSG00000183337.18	BCOR	ENST00000378444.9	4	4.12109			exon:ENST00000360948.6:4	ENSG00000140538.16	NTRK3	ENST00000360948.6	4	-0.265199
1932_PDX_RNAseq	1932	PDX	Wilms Tumor	Wilms Tumor	13.2777	8.63629			exon:ENST00000650182.1:5	ENSG00000163956.13	LRPAP1	ENST00000650182.1	5	-1.13711			exon:ENST00000378444.9:5	ENSG00000183337.18	BCOR	ENST00000378444.9	5	3.1453			exon:ENST00000360948.6:5	ENSG00000140538.16	NTRK3	ENST00000360948.6	5	-0.263591
462_PDX_RNAseq	462	PDX	Brain tumors	Other Tumor	15.0152	8.30888			exon:ENST00000650182.1:6	ENSG00000163956.13	LRPAP1	ENST00000650182.1	6	-1.06817			exon:ENST00000378444.9:6	ENSG00000183337.18	BCOR	ENST00000378444.9	6	3.69052			exon:ENST00000360948.6:6	ENSG00000140538.16	NTRK3	ENST00000360948.6	6	0.296094
2083_PDX_RNAseq	2083	PDX	Wilms Tumor	Wilms Tumor	13.1661	8.75407			exon:ENST00000650182.1:7	ENSG00000163956.13	LRPAP1	ENST00000650182.1	7	-1.01148			exon:ENST00000378444.9:7	ENSG00000183337.18	BCOR	ENST00000378444.9	7	3.60594			exon:ENST00000360948.6:7	ENSG00000140538.16	NTRK3	ENST00000360948.6	7	0.575499
585_PDX_RNAseq	585	PDX	Hepatoblastoma	Hepatoblastoma	4.98999	2.10986			exon:ENST00000650182.1:8	ENSG00000163956.13	LRPAP1	ENST00000650182.1	8	-1.0215			exon:ENST00000378444.9:8	ENSG00000183337.18	BCOR	ENST00000378444.9	8	3.19432			exon:ENST00000360948.6:8	ENSG00000140538.16	NTRK3	ENST00000360948.6	8	0.528995
471_PDX_RNAseq	471	PDX	Sarcomas	Osteosarcoma	17.6098	3.03649			exon:ENST00000257290.10:1	ENSG00000134853.12	PDGFRA	ENST00000257290.10	1	-0.430766			exon:ENST00000378444.9:9	ENSG00000183337.18	BCOR	ENST00000378444.9	9	3.48405			exon:ENST00000360948.6:9	ENSG00000140538.16	NTRK3	ENST00000360948.6	9	0.489112
560_PDX_RNAseq	560	PDX	Wilms Tumor	Wilms Tumor	13.6242	7.25683			exon:ENST00000257290.10:2	ENSG00000134853.12	PDGFRA	ENST00000257290.10	2	-0.389038			exon:ENST00000378444.9:10	ENSG00000183337.18	BCOR	ENST00000378444.9	10	3.84115			exon:ENST00000360948.6:10	ENSG00000140538.16	NTRK3	ENST00000360948.6	10	0.292379
668_PT_RNAseq	668	PT	Wilms Tumor	Wilms Tumor	13.487	9.1692			exon:ENST00000257290.10:3	ENSG00000134853.12	PDGFRA	ENST00000257290.10	3	-0.386902			exon:ENST00000378444.9:11	ENSG00000183337.18	BCOR	ENST00000378444.9	11	3.38925			exon:ENST00000360948.6:11	ENSG00000140538.16	NTRK3	ENST00000360948.6	11	-0.039663
2197_PDX_RNAseq	2197	PDX	Sarcomas	Other Sarcoma	13.1237	7.4316			exon:ENST00000257290.10:4	ENSG00000134853.12	PDGFRA	ENST00000257290.10	4	-0.381065			exon:ENST00000378444.9:12	ENSG00000183337.18	BCOR	ENST00000378444.9	12	2.93466			exon:ENST00000360948.6:12	ENSG00000140538.16	NTRK3	ENST00000360948.6	12	0.172716
2050_PDX_RNAseq	2050	PDX	Wilms Tumor	Wilms Tumor	14.1985	7.68234			exon:ENST00000257290.10:5	ENSG00000134853.12	PDGFRA	ENST00000257290.10	5	-0.395287			exon:ENST00000378444.9:13	ENSG00000183337.18	BCOR	ENST00000378444.9	13	2.48848			exon:ENST00000360948.6:13	ENSG00000140538.16	NTRK3	ENST00000360948.6	13	0.212801
2129_PDX_RNAseq	2129	PDX	Germ Cell Tumor	Germ Cell Tumor	15.0936	5.42754			exon:ENST00000257290.10:6	ENSG00000134853.12	PDGFRA	ENST00000257290.10	6	8.5713			exon:ENST00000378444.9:14	ENSG00000183337.18	BCOR	ENST00000378444.9	14	2.62257			exon:ENST00000360948.6:14	ENSG00000140538.16	NTRK3	ENST00000360948.6	14	0.218216
655_PT_RNAseq	655	PT	Wilms Tumor	Wilms Tumor	13.9102	7.65247			exon:ENST00000257290.10:7	ENSG00000134853.12	PDGFRA	ENST00000257290.10	7	8.83907			exon:ENST00000378444.9:15	ENSG00000183337.18	BCOR	ENST00000378444.9	15	0.51322			exon:ENST00000360948.6:15	ENSG00000140538.16	NTRK3	ENST00000360948.6	15	0.733535
1823_PDX_RNAseq	1823	PDX	Wilms Tumor	Wilms Tumor	14.0843	8.68458			exon:ENST00000257290.10:8	ENSG00000134853.12	PDGFRA	ENST00000257290.10	8	8.84714			exon:ENST00000376042.6:1	ENSG00000147082.18	CCNB3	ENST00000376042.6	1	0.761132			exon:ENST00000360948.6:16	ENSG00000140538.16	NTRK3	ENST00000360948.6	16	0.978705
1912_PDX_RNAseq	1912	PDX	Wilms Tumor	Wilms Tumor	13.6756	7.92283			exon:ENST00000257290.10:9	ENSG00000134853.12	PDGFRA	ENST00000257290.10	9	8.88925			exon:ENST00000376042.6:2	ENSG00000147082.18	CCNB3	ENST00000376042.6	2	0.474977			exon:ENST00000360948.6:17	ENSG00000140538.16	NTRK3	ENST00000360948.6	17	0.374907
1763_PDX_RNAseq	1763	PDX	Wilms Tumor	Wilms Tumor	13.6479	8.73188			exon:ENST00000257290.10:10	ENSG00000134853.12	PDGFRA	ENST00000257290.10	10	8.89984			exon:ENST00000376042.6:3	ENSG00000147082.18	CCNB3	ENST00000376042.6	3	0.265206			exon:ENST00000360948.6:18	ENSG00000140538.16	NTRK3	ENST00000360948.6	18	-0.327226
1982_PDX_RNAseq	1982	PDX	Other tumors	Other Tumor	15.299	5.51743			exon:ENST00000257290.10:11	ENSG00000134853.12	PDGFRA	ENST00000257290.10	11	8.89977			exon:ENST00000376042.6:4	ENSG00000147082.18	CCNB3	ENST00000376042.6	4	0.363231			exon:ENST00000360948.6:19	ENSG00000140538.16	NTRK3	ENST00000360948.6	19	-0.227992
2050_PT_RNAseq	2050	PT	Wilms Tumor	Wilms Tumor	14.061	6.59923			exon:ENST00000257290.10:12	ENSG00000134853.12	PDGFRA	ENST00000257290.10	12	8.86715			exon:ENST00000376042.6:5	ENSG00000147082.18	CCNB3	ENST00000376042.6	5	-0.325552			exon:ENST00000360948.6:20	ENSG00000140538.16	NTRK3	ENST00000360948.6	20	-0.134312
556_PDX_RNAseq	556	PDX	Sarcomas	Osteosarcoma	17.8836	2.97698			exon:ENST00000257290.10:13	ENSG00000134853.12	PDGFRA	ENST00000257290.10	13	8.85668			exon:ENST00000376042.6:6	ENSG00000147082.18	CCNB3	ENST00000376042.6	6	9.0476			exon:ENST00000261716.8:1	ENSG00000160551.12	TAOK1	ENST00000261716.8	1	2.06346
891173_PDX_RNAseq	891173	PDX	Hepatoblastoma	Hepatoblastoma	4.99881	1.84036			exon:ENST00000257290.10:14	ENSG00000134853.12	PDGFRA	ENST00000257290.10	14	8.81349			exon:ENST00000376042.6:7	ENSG00000147082.18	CCNB3	ENST00000376042.6	7	9.04739			exon:ENST00000261716.8:2	ENSG00000160551.12	TAOK1	ENST00000261716.8	2	0.569556
2324_PDX_RNAseq	2324	PDX	Sarcomas	Clear Cell Sarcoma	12.8282	7.23833			exon:ENST00000257290.10:15	ENSG00000134853.12	PDGFRA	ENST00000257290.10	15	8.84125			exon:ENST00000376042.6:8	ENSG00000147082.18	CCNB3	ENST00000376042.6	8	9.05072			exon:ENST00000261716.8:3	ENSG00000160551.12	TAOK1	ENST00000261716.8	3	-0.559183
500_PDX_RNAseq	500	PDX	Sarcomas	Osteosarcoma	17.4675	2.91837			exon:ENST00000257290.10:16	ENSG00000134853.12	PDGFRA	ENST00000257290.10	16	8.86163			exon:ENST00000376042.6:9	ENSG00000147082.18	CCNB3	ENST00000376042.6	9	9.05293			exon:ENST00000261716.8:4	ENSG00000160551.12	TAOK1	ENST00000261716.8	4	-0.596302
655_PDX_RNAseq	655	PDX	Wilms Tumor	Wilms Tumor	13.4353	7.94911			exon:ENST00000257290.10:17	ENSG00000134853.12	PDGFRA	ENST00000257290.10	17	8.8386			exon:ENST00000376042.6:10	ENSG00000147082.18	CCNB3	ENST00000376042.6	10	9.05397			exon:ENST00000261716.8:5	ENSG00000160551.12	TAOK1	ENST00000261716.8	5	-0.790306
560_PT_RNAseq	560	PT	Wilms Tumor	Wilms Tumor	13.6611	7.31272			exon:ENST00000257290.10:18	ENSG00000134853.12	PDGFRA	ENST00000257290.10	18	8.84592			exon:ENST00000376042.6:11	ENSG00000147082.18	CCNB3	ENST00000376042.6	11	9.05368			exon:ENST00000261716.8:6	ENSG00000160551.12	TAOK1	ENST00000261716.8	6	-0.682422
494_PDX_RNAseq	494	PDX	Hepatoblastoma	Hepatoblastoma	4.79348	1.53134			exon:ENST00000257290.10:19	ENSG00000134853.12	PDGFRA	ENST00000257290.10	19	8.79557			exon:ENST00000376042.6:12	ENSG00000147082.18	CCNB3	ENST00000376042.6	12	9.05388			exon:ENST00000261716.8:7	ENSG00000160551.12	TAOK1	ENST00000261716.8	7	-0.440597
498_PT_RNAseq	498	PT	Hepatoblastoma	Hepatoblastoma	5.82423	2.30453			exon:ENST00000257290.10:20	ENSG00000134853.12	PDGFRA	ENST00000257290.10	20	8.74343			exon:ENST00000376042.6:13	ENSG00000147082.18	CCNB3	ENST00000376042.6	13	9.05417			exon:ENST00000261716.8:8	ENSG00000160551.12	TAOK1	ENST00000261716.8	8	-0.399457
892257_PDX_RNAseq	892257	PDX	Germ Cell Tumor	Germ Cell Tumor	13.948	5.31384			exon:ENST00000257290.10:21	ENSG00000134853.12	PDGFRA	ENST00000257290.10	21	8.73463											exon:ENST00000261716.8:9	ENSG00000160551.12	TAOK1	ENST00000261716.8	9	-0.360933
1925_PDX_RNAseq	1925	PDX	Hepatoblastoma	Hepatoblastoma	4.43124	1.98002			exon:ENST00000257290.10:22	ENSG00000134853.12	PDGFRA	ENST00000257290.10	22	8.69172											exon:ENST00000261716.8:10	ENSG00000160551.12	TAOK1	ENST00000261716.8	10	-0.530116
529_PDX_RNAseq	529	PDX	Sarcomas	Clear Cell Sarcoma	15.2141	6.54493			exon:ENST00000257290.10:23	ENSG00000134853.12	PDGFRA	ENST00000257290.10	23	8.57724											exon:ENST00000261716.8:11	ENSG00000160551.12	TAOK1	ENST00000261716.8	11	-0.823968
1957_PT_RNAseq	1957	PT	Hepatoblastoma	Hepatoblastoma	5.46521	2.55483																			exon:ENST00000261716.8:12	ENSG00000160551.12	TAOK1	ENST00000261716.8	12	-0.855391
668_PDX_RNAseq	668	PDX	Wilms Tumor	Wilms Tumor	13.7317	8.91973																			exon:ENST00000261716.8:13	ENSG00000160551.12	TAOK1	ENST00000261716.8	13	-0.902471
585_PT_RNAseq	585	PT	Hepatoblastoma	Hepatoblastoma	5.66296	2.68709																			exon:ENST00000261716.8:14	ENSG00000160551.12	TAOK1	ENST00000261716.8	14	-0.796114
895452_PDX_RNAseq	895452	PDX	Other tumors	Other Tumor	14.6768	7.91422																			exon:ENST00000261716.8:15	ENSG00000160551.12	TAOK1	ENST00000261716.8	15	-0.447295
1754_PDX_RNAseq	1754	PDX	Sarcomas	Clear Cell Sarcoma	12.9569	7.21615																			exon:ENST00000261716.8:16	ENSG00000160551.12	TAOK1	ENST00000261716.8	16	-0.565486
1754_PT_RNAseq	1754	PT	Sarcomas	Clear Cell Sarcoma	13.0807	6.90149																			exon:ENST00000261716.8:17	ENSG00000160551.12	TAOK1	ENST00000261716.8	17	-0.598127
54_PDX_RNAseq	54	PDX	Sarcomas	Other Sarcoma	14.0576	6.90196																			exon:ENST00000261716.8:18	ENSG00000160551.12	TAOK1	ENST00000261716.8	18	-0.790409
2084_PDX_RNAseq	2084	PDX	Germ Cell Tumor	Germ Cell Tumor	14.8966	5.62389																			exon:ENST00000261716.8:19	ENSG00000160551.12	TAOK1	ENST00000261716.8	19	-0.672462
1913_PDX_RNAseq	1913	PDX	Neuroblastoma	Neuroblastoma	15.3784	8.28704																			exon:ENST00000261716.8:20	ENSG00000160551.12	TAOK1	ENST00000261716.8	20	-0.655242
1979_PDX_RNAseq	1979	PDX	Germ Cell Tumor	Germ Cell Tumor	15.0653	5.3941
529_PT_RNAseq	529	PT	Sarcomas	Clear Cell Sarcoma	15.1076	6.1672
560-LM_PDX_RNAseq	560-LM	PDX	Sarcomas	Osteosarcoma	17.7898	3.21723
466_PDX_RNAseq	466	PDX	Brain tumors	Other Tumor	14.9542	8.45258
1739_PT_RNAseq	1739	PT	Hepatoblastoma	Hepatoblastoma	5.57298	2.51646
498_PDX_RNAseq	498	PDX	Hepatoblastoma	Hepatoblastoma	5.45039	1.97579
560-SM_PDX_RNAseq	560-SM	PDX	Sarcomas	Osteosarcoma	17.9175	3.31625
1795_PT_RNAseq	1795	PT	Germ Cell Tumor	Germ Cell Tumor	14.2522	5.42853
1826_PT_RNAseq	1826	PT	Germ Cell Tumor	Germ Cell Tumor	14.5402	5.11414
530_PDX_RNAseq	530	PDX	Neuroblastoma	Neuroblastoma	15.1512	8.37358
1939-Dup_PDX_RNAseq	1939-Dup	PDX	Other tumors	Other Tumor	14.9287	7.34293			Fig 6d
1823_PT_RNAseq	1823	PT	Wilms Tumor	Wilms Tumor	14.08	8.32662
